# Supplementary material for: A single-cell multiomics approach for simultaneous analysis of replication timing and gene expression
Source: J Biol Chem. 2025 Aug 8;301(9):110581. doi: 10.1016/j.jbc.2025.110581 (PMC12446540; doi:10.1016/j.jbc.2025.110581)
Supplement: Supplemental File 1 [file mmc1.xlsx]

## Sheet: HepG2_copy_number
category	copy_number	copy_number_corrected	Gene Name
ENSG00000152503	0.0909091	0.0909091	TRIM36
ENSG00000147650	0.105263	0.105263	LRP12
ENSG00000226762	0.111111	0.155836	FGF10
ENSG00000043591	0.111111	0.111111	ADRB1
ENSG00000070193	0.125	0.125	NFKBIZ
ENSG00000138798	0.142857	0.200361	PRPF38AP1
ENSG00000258506	0.142857	0.157505	AL163642.1
ENSG00000134996	0.142857	0.142857	AL451164.1
ENSG00000144802	0.142857	0.142857	OSTF1
ENSG00000110237	0.176471	0.247504	EGF
ENSG00000244791	0.176471	0.247504	AL356131.1
ENSG00000261517	0.2	0.220507	ARHGEF17
ENSG00000220030	0.2	0.2	AC087667.1
ENSG00000225053	0.2	0.2	LINC00558
ENSG00000033627	0.230769	0.32366	PGAM4P2
ENSG00000232072	0.25	0.350631	ATP6V0A1
ENSG00000174206	0.285714	0.400721	SYT7
ENSG00000181449	0.296296	0.415563	HAUS6P3
ENSG00000111816	0.3	0.420757	HACD1
ENSG00000011347	0.3	0.330761	OR2AP1
ENSG00000248488	0.3	0.3	IFITM8P
ENSG00000104497	0.310345	0.435266	TMEM174
ENSG00000163746	0.333333	0.467508	ATP1B3
ENSG00000248132	0.333333	0.467508	UBE3A
ENSG00000109805	0.333333	0.467508	C12orf66
ENSG00000240572	0.333333	0.467508	AC026780.1
ENSG00000176183	0.333333	0.378058	MTND4LP18
ENSG00000103335	0.333333	0.367512	PROSER1
ENSG00000250492	0.333333	0.367512	AC233964.1
ENSG00000128606	0.333333	0.367512	KLHL25
ENSG00000241151	0.333333	0.367512	PIEZO1
ENSG00000251025	0.333333	0.350423	INTS6P1
ENSG00000164325	0.333333	0.333333	LRRC17
ENSG00000165996	0.333333	0.333333	LINC02066
ENSG00000179615	0.333333	0.333333	AC004870.4
ENSG00000215096	0.333333	0.333333	NDUFB5P1
ENSG00000235454	0.333333	0.333333	LINC00308
ENSG00000184856	0.346939	0.346939	SOX2
ENSG00000120685	0.368421	0.390008	FRK
ENSG00000114062	0.373684	0.405524	URI1
ENSG00000125637	0.375	0.525947	AC012229.1
ENSG00000136834	0.375	0.525947	SNX16
ENSG00000183655	0.375	0.375	SGO1
ENSG00000105176	0.384615	0.424052	AC109458.1
ENSG00000137752	0.4	0.56101	AC107297.1		Table Legend: Genes with Copy Number Variation detected across HepG2 amplified genomic DNA
ENSG00000146085	0.4	0.56101	RECK
ENSG00000004866	0.4	0.56101	COPS5P1
ENSG00000267664	0.4	0.441014	KLF10
ENSG00000153266	0.4	0.441014	ATXN7
ENSG00000250043	0.4	0.441014	GREM2
ENSG00000250194	0.4	0.441014	WDR37
ENSG00000259734	0.4	0.441014	RPL17P45
ENSG00000249169	0.4	0.4	FEZF2
ENSG00000254747	0.4	0.4	AC106895.1
ENSG00000069849	0.411765	0.411765	NCAPG
ENSG00000213187	0.421053	0.464226	LINC02101
ENSG00000188994	0.428571	0.601082	DARS2
ENSG00000129810	0.428571	0.428571	PLSCR2
ENSG00000047056	0.434783	0.443699	LINC02040
ENSG00000174844	0.444444	0.55668	RNA5SP166
ENSG00000155090	0.444444	0.444444	RNU6-596P
ENSG00000163635	0.444444	0.444444	ACTN4P1
ENSG00000180875	0.444444	0.444444	AL355300.1
ENSG00000122707	0.466667	0.466667	TRHR
ENSG00000117593	0.470588	0.470588	ACKR3
ENSG00000136826	0.477612	0.589268	DMRTB1
ENSG00000183432	0.5	0.701262	GAPDHP68
ENSG00000217416	0.5	0.701262	AC021749.1
ENSG00000250497	0.5	0.701262	RNA5SP472
ENSG00000286206	0.5	0.701262	MMP16
ENSG00000006611	0.5	0.701262	RABEPKP1
ENSG00000182397	0.5	0.701262	KLF4
ENSG00000229395	0.5	0.701262	PYGL
ENSG00000239699	0.5	0.701262	RNU6ATAC37P
ENSG00000271477	0.5	0.701262	KLHL20
ENSG00000289016	0.5	0.701262	NUP160
ENSG00000123094	0.5	0.615007	PPP3CB
ENSG00000050165	0.5	0.569541	DKK3
ENSG00000115488	0.5	0.551268	BASP1
ENSG00000213233	0.5	0.551268	CASP1
ENSG00000259485	0.5	0.551268	MUT
ENSG00000286204	0.5	0.551268	ST7
ENSG00000100796	0.5	0.551268	DNAH12
ENSG00000141298	0.5	0.551268	NEU2
ENSG00000264685	0.5	0.551268	RPL23AP62
ENSG00000205625	0.5	0.534179	LINC02253
ENSG00000143006	0.5	0.5
ENSG00000144476	0.5	0.5	PPP4R3A
ENSG00000174417	0.5	0.5	SSH2
ENSG00000201846	0.5	0.5	PRPF19P1
ENSG00000202265	0.5	0.5	FAM221A
ENSG00000213493	0.5	0.5	AL591499.1
ENSG00000227475	0.5	0.5	PSD4
ENSG00000243149	0.5	0.5	OR1J1
ENSG00000211946	0.513761	0.720563	NUDCD1
ENSG00000173041	0.529412	0.742513	QSOX1
ENSG00000109794	0.533333	0.748013	ZNF292
ENSG00000120925	0.533333	0.748013	CCNT2
ENSG00000200738	0.541667	0.597207	RBBP8
ENSG00000113749	0.545455	0.765013	PSAT1P4
ENSG00000198963	0.545455	0.765013	LIPF
ENSG00000101773	0.545455	0.601383	HSPB3
ENSG00000221255	0.545455	0.58274	ARF4
ENSG00000188732	0.545455	0.545455	RASSF8
ENSG00000229011	0.555556	0.77918	DNAJA1P4
ENSG00000225801	0.55814	0.591523	SLC22A16
ENSG00000168374	0.56	0.61742	PTCD2
ENSG00000176788	0.561404	0.561404	NUDT12
ENSG00000182333	0.565217	0.623172	RNU7-197P
ENSG00000214357	0.571429	0.801443	RPL21P103
ENSG00000100325	0.571429	0.801443	RNA5SP459
ENSG00000206129	0.571429	0.801443	GSK3B
ENSG00000049883	0.571429	0.63002	EDAR
ENSG00000030066	0.571429	0.571429	HELB
ENSG00000107758	0.571429	0.571429	HGSNAT
ENSG00000156103	0.580645	0.593876	UTS2
ENSG00000076321	0.580645	0.580645	MTCYBP36
ENSG00000165102	0.583333	0.643146	AQR
ENSG00000224962	0.583333	0.623208	IBSP
ENSG00000100504	0.583333	0.583333	RNA5SP38
ENSG00000225561	0.6	0.841515	ISCA1P1
ENSG00000228669	0.6	0.841515	AC007126.1
ENSG00000270442	0.6	0.841515
ENSG00000229370	0.6	0.741265	USH1C
ENSG00000135960	0.6	0.661521	DNM1P46
ENSG00000127311	0.6	0.661521	AC062039.1
ENSG00000082258	0.6	0.6	HNRNPA3P8
ENSG00000116260	0.6	0.6	AC010591.1
ENSG00000120526	0.6	0.6
ENSG00000233876	0.6	0.6	LINC01717
ENSG00000270588	0.6	0.6	RNU6-81P
ENSG00000202478	0.609756	0.698766	ZBTB8OSP1
ENSG00000169271	0.612903	0.622826	RNA5SP308
ENSG00000029559	0.615385	0.678484	AC084017.1
ENSG00000222682	0.615385	0.678484	TLX3
ENSG00000226079	0.625	0.876578	IGHV3-20
ENSG00000004809	0.625	0.625	GREB1
ENSG00000218089	0.625	0.625	PDS5B
ENSG00000112874	0.631579	0.631579	PSMC1
ENSG00000239168	0.636364	0.636364	AL929288.1
ENSG00000116729	0.64	0.897616	EEF1A1P16
ENSG00000090989	0.642857	0.901623	AC006288.1
ENSG00000164438	0.642857	0.708773
ENSG00000214210	0.65	0.710379	GABRA6
ENSG00000082701	0.65	0.66538	AC087879.1
ENSG00000123908	0.653846	0.778579	SPAM1
ENSG00000185467	0.666667	0.935016	TAF1L
ENSG00000243346	0.666667	0.935016	FZD3
ENSG00000286858	0.666667	0.935016	NDUFA5
ENSG00000087903	0.666667	0.935016	LINC01038
ENSG00000090975	0.666667	0.935016	AGO2
ENSG00000144891	0.666667	0.935016	ECPAS
ENSG00000162493	0.666667	0.935016	MTND4P33
ENSG00000236130	0.666667	0.935016	HRH2
ENSG00000054690	0.666667	0.735024	RORB
ENSG00000106304	0.666667	0.735024	RF00096
ENSG00000145863	0.666667	0.735024	AC019155.1
ENSG00000243164	0.666667	0.735024	KRT18P24
ENSG00000260970	0.666667	0.735024	ITGB1
ENSG00000289131	0.666667	0.735024	SIKE1
ENSG00000213235	0.666667	0.735024	AC243654.1
ENSG00000196208	0.666667	0.717935	FAM149A
ENSG00000232812	0.666667	0.700845	RNF170
ENSG00000049247	0.666667	0.666667	RF00571
ENSG00000216853	0.666667	0.666667	ZNF680
ENSG00000241423	0.666667	0.666667	AC073062.1
ENSG00000252437	0.666667	0.666667	PLEKHH1
ENSG00000021776	0.678571	0.678571	RF00019
ENSG00000225006	0.685714	0.731717	ME3
ENSG00000150093	0.6875	0.757993	GALC
ENSG00000117569	0.692308	0.827069	CD109
ENSG00000199402	0.705882	0.705882	RF00019
ENSG00000104290	0.714286	0.787526	PRKAR2A
ENSG00000128609	0.714286	0.787526	RHBDF2
ENSG00000226234	0.714286	0.75823	NEURL1B
ENSG00000212191	0.714286	0.743582	ASCC2
ENSG00000083642	0.714286	0.714286	AC006305.1
ENSG00000104549	0.717949	0.860792	ABCB1
ENSG00000199246	0.727273	0.951839	STK4
ENSG00000129667	0.727273	0.801844	TSC22D1
ENSG00000201860	0.727273	0.800459	PTBP2
ENSG00000100764	0.727273	0.727273	RHBDD2
ENSG00000201809	0.735632	0.763392	AC025445.1
ENSG00000141380	0.736842	0.954495	AC008725.1
ENSG00000261715	0.740741	0.979274	LINC01710
ENSG00000143815	0.740741	0.883357	LINC00448
ENSG00000260668	0.75	0.939398	ARMC2
ENSG00000005486	0.75	0.826902	AC131902.1
ENSG00000085563	0.75	0.826902	AKAP10
ENSG00000114302	0.75	0.826902	SQLE
ENSG00000156535	0.75	0.800316	CGN
ENSG00000258762	0.75	0.775634	AC098864.1
ENSG00000052723	0.75	0.75	MIR5007
ENSG00000273965	0.75	0.75	RAB9BP1
ENSG00000232159	0.757576	0.843421	AL138830.1
ENSG00000233960	0.76	0.969618	AMD1
ENSG00000107719	0.761905	0.896442	C11orf80
ENSG00000205898	0.761905	0.761905	AL033381.1
ENSG00000147606	0.764706	0.977807	LBR
ENSG00000197176	0.769231	1.07887	GYPA
ENSG00000177822	0.775862	0.849193	PALD1
ENSG00000047662	0.777778	0.911953	EXOC1
ENSG00000248185	0.777778	0.834742	JCAD
ENSG00000136813	0.777778	0.777778	WLS
ENSG00000226640	0.785714	0.92805	HMGN1P11
ENSG00000122728	0.789474	0.789474	IL15
ENSG00000148411	0.8	1.12202	RFX2
ENSG00000240785	0.8	1.12202	PITPNM2
ENSG00000224944	0.8	0.96101	AGTR1
ENSG00000165533	0.8	0.96101	PDPN
ENSG00000229636	0.8	0.942026	PTCSC2
ENSG00000173715	0.8	0.882029	AL357793.1
ENSG00000176515	0.8	0.882029	DZANK1
ENSG00000108599	0.8	0.861521	OR7E31P
ENSG00000054983	0.8	0.8	RNU1-74P
ENSG00000151376	0.8	0.8	WASL
ENSG00000199764	0.8	0.8	FAM184B
ENSG00000114331	0.807692	1.13281
ENSG00000050327	0.808824	1.13439	RN7SL601P
ENSG00000148429	0.818182	0.946604	CYP26A1
ENSG00000089091	0.818182	0.927961	AL356277.1
ENSG00000248336	0.818182	0.902075	KPNA7
ENSG00000264387	0.826087	0.843919	AC093536.1
ENSG00000102804	0.827586	0.827586	ANXA1
ENSG00000163064	0.833333	1.16877	USP6NL
ENSG00000259284	0.833333	0.967508	CAMK1G
ENSG00000101109	0.833333	0.833333	KRT8P21
ENSG00000185074	0.84	0.92613	RETSAT
ENSG00000123505	0.840909	0.877675	RNU6-896P
ENSG00000106733	0.85	1.19215	SS18
ENSG00000095596	0.851852	0.939197	TTC8
ENSG00000148572	0.854369	1.08332	CASC6
ENSG00000259702	0.857143	1.20216	ENPP6
ENSG00000138271	0.857143	1.06503	UACA
ENSG00000228241	0.857143	1.02965	RBM5
ENSG00000222589	0.857143	0.998056	LINC01477
ENSG00000008118	0.857143	0.945031	SLC26A7
ENSG00000206835	0.857143	0.9255	AC079763.1
ENSG00000143375	0.857143	0.857143	LINC02349
ENSG00000118690	0.875	0.875
ENSG00000253369	0.875	0.875	RN7SKP159
ENSG00000167346	0.878788	1.15071
ENSG00000084764	0.888889	1.24669
ENSG00000200162	0.888889	1.02306
ENSG00000170180	0.888889	0.888889
ENSG00000073792	0.9	1.26227
ENSG00000165757	0.9	0.9
ENSG00000240376	0.903226	1.0071
ENSG00000089558	0.909091	1.27502
ENSG00000162598	0.909091	1.12865
ENSG00000003756	0.909091	0.982277
ENSG00000164136	0.909091	0.909091
ENSG00000186163	0.915254	1.18198	AL158064.1
ENSG00000124882	0.916667	1.28565	RF01699
ENSG00000137831	0.916667	0.983754	AL445623.2
ENSG00000042445	0.918367	0.949756	MIR1297
ENSG00000252776	0.923077	1.22541	AL391425.1
ENSG00000113161	0.923077	1.01773	AP000432.2
ENSG00000106299	0.923077	0.923077	AC091941.1
ENSG00000114416	0.928571	1.24877	AC027449.1
ENSG00000206807	0.9375	1.16487	AC010928.2
ENSG00000218483	0.9375	0.9375	AC107976.1
ENSG00000156282	0.938776	1.23187	MIR3149
ENSG00000228968	0.941176	1.17796	AC113418.1
ENSG00000102753	0.941176	1.03768	AC144831.1
ENSG00000135046	0.941176	0.941176	LINC01894
ENSG00000120235	0.94958	1.12267	AL139348.1
ENSG00000206719	0.95	1.08177	ATP5F1AP4
ENSG00000263863	0.954545	1.14718	PDCL2P2
ENSG00000171408	0.954545	1.10092	AC126471.1
ENSG00000169860	0.956522	1.0011	AC087855.2
ENSG00000005700	0.959184	1.27181	AC105031.1
ENSG00000212354	0.961538	1.34858	RNU6-1220P
ENSG00000005483	0.965517	1.28476	RN7SKP164
ENSG00000164303	0.965517	0.993803	RF00156
ENSG00000147697	0.977778	1.24613	RNU6-983P
ENSG00000127720	0.981132	1.29682	DDX18P4
ENSG00000078237	1	1.40252	CD34
ENSG00000083223	1	1.40252	BTC
ENSG00000086300	1	1.40252	PAAF1
ENSG00000103241	1	1.40252	FOXE1
ENSG00000107862	1	1.40252	FTMT
ENSG00000114554	1	1.40252	RTKN2
ENSG00000116649	1	1.40252	AP2A2
ENSG00000117215	1	1.40252	NELFA
ENSG00000125462	1	1.40252	SMIM23
ENSG00000127831	1	1.40252	ZNF626
ENSG00000132740	1	1.40252	RYR1
ENSG00000135336	1	1.40252	PPP1R26
ENSG00000139354	1	1.40252	BAZ1A
ENSG00000148450	1	1.40252	RNU6-873P
ENSG00000150201	1	1.40252	ATP6AP1L
ENSG00000154269	1	1.40252	RNA5SP407
ENSG00000159182	1	1.40252	RN7SKP108
ENSG00000163683	1	1.40252	UBBP3
ENSG00000164342	1	1.40252	AC007387.1
ENSG00000166913	1	1.40252	RPL15P13
ENSG00000167333	1	1.40252	LINC00358
ENSG00000169896	1	1.40252	MTND3P4
ENSG00000171840	1	1.40252	LINC01445
ENSG00000173598	1	1.40252	RPL7AP61
ENSG00000175773	1	1.40252	COX10-AS1
ENSG00000177447	1	1.40252	AC092568.1
ENSG00000179387	1	1.40252	AC117513.1
ENSG00000183496	1	1.40252	AC016687.1
ENSG00000188529	1	1.40252	AC140172.1
ENSG00000196091	1	1.40252	AC120036.1
ENSG00000196475	1	1.40252	AC097474.1
ENSG00000197575	1	1.40252	AC108067.1
ENSG00000203396	1	1.40252	AC093300.1
ENSG00000211809	1	1.40252	TRMT112P5
ENSG00000214797	1	1.40252	AC110760.3
ENSG00000220793	1	1.40252	AC016074.1
ENSG00000225028	1	1.40252	AC022568.1
ENSG00000225548	1	1.40252	AC100807.1
ENSG00000225708	1	1.40252	AP004550.1
ENSG00000226519	1	1.40252	OR8B10P
ENSG00000226992	1	1.40252	LINC02318
ENSG00000230873	1	1.40252	AL359237.1
ENSG00000231244	1	1.40252	AC010528.1
ENSG00000232546	1	1.40252	PA2G4P3
ENSG00000235446	1	1.40252	AC005993.1
ENSG00000236989	1	1.40252	AC090376.1
ENSG00000237999	1	1.40252	AC008794.2
ENSG00000248150	1	1.40252	CYP2C61P
ENSG00000250215	1	1.40252	AL160290.3
ENSG00000250356	1	1.40252	AC090132.2
ENSG00000250371	1	1.40252	RF00026
ENSG00000251014	1	1.40252	AL356321.1
ENSG00000252065	1	1.40252	LINC00251
ENSG00000252514	1	1.40252
ENSG00000253677	1	1.40252
ENSG00000257294	1	1.40252
ENSG00000258828	1	1.40252	C3orf67
ENSG00000259051	1	1.40252	HSPA12A
ENSG00000269086	1	1.40252	AC114324.1
ENSG00000283098	1	1.40252	RNU4ATAC9P
ENSG00000286446	1	1.40252	AL353740.1
ENSG00000286725	1	1.40252	AL355095.1
ENSG00000287732	1	1.40252	RPL6
ENSG00000287775	1	1.40252	APAF1
ENSG00000006128	1	1.40252	AL161788.1
ENSG00000015592	1	1.40252	SMC3
ENSG00000026297	1	1.40252	PCM1
ENSG00000057252	1	1.40252	ARRDC4
ENSG00000065325	1	1.40252	CNOT2
ENSG00000079459	1	1.40252	AC110741.1
ENSG00000088876	1	1.40252	TTC39B
ENSG00000091136	1	1.40252	RF00440
ENSG00000095574	1	1.40252	LHX5
ENSG00000099194	1	1.40252	SMG6
ENSG00000100335	1	1.40252	SLC25A37
ENSG00000102710	1	1.40252	FAM19A4
ENSG00000103855	1	1.40252	POLI
ENSG00000104413	1	1.40252	AL355306.1
ENSG00000104643	1	1.40252	LINC02225
ENSG00000105732	1	1.40252	RN7SKP207
ENSG00000105819	1	1.40252	ZNF710
ENSG00000112494	1	1.40252	LCA5
ENSG00000113811	1	1.40252	AC073387.1
ENSG00000114013	1	1.40252	AJ009632.1
ENSG00000114861	1	1.40252	UGGT2
ENSG00000115008	1	1.40252	CSTF2T
ENSG00000117115	1	1.40252	IFI44L
ENSG00000118231	1	1.40252	RNU6-1242P
ENSG00000120057	1	1.40252	AP006295.1
ENSG00000120251	1	1.40252	COL22A1
ENSG00000123901	1	1.40252	AP001000.1
ENSG00000128298	1	1.40252	MKI67
ENSG00000130702	1	1.40252	RF01299
ENSG00000132429	1	1.40252	ECHDC3
ENSG00000135972	1	1.40252	COL8A1
ENSG00000136738	1	1.40252	SPATA16
ENSG00000137970	1	1.40252	ACTBL2
ENSG00000138031	1	1.40252	DYNAP
ENSG00000138795	1	1.40252	ATP5MGP4
ENSG00000141448	1	1.40252	AC122136.1
ENSG00000143799	1	1.40252	AL353633.1
ENSG00000154143	1	1.40252	LINC02233
ENSG00000157060	1	1.40252	LINC02504
ENSG00000157450	1	1.40252	RNU6ATAC28P
ENSG00000160233	1	1.40252	DACT1
ENSG00000160255	1	1.40252	AL354676.1
ENSG00000163605	1	1.40252	NDUFB2
ENSG00000165699	1	1.40252	LINC02531
ENSG00000165733	1	1.40252	GLRX2
ENSG00000170606	1	1.40252	SEPHS1
ENSG00000171056	1	1.40252	LINC00972
ENSG00000172362	1	1.40252	RPL10AP3
ENSG00000174059	1	1.40252	AKR1B1
ENSG00000174808	1	1.40252	STX6
ENSG00000175575	1	1.40252	2025-09-11
ENSG00000178919	1	1.40252	GHR
ENSG00000181867	1	1.40252	AL022099.1
ENSG00000182010	1	1.40252	IRX4
ENSG00000183020	1	1.40252	MARK2
ENSG00000185049	1	1.40252	METTL25
ENSG00000185662	1	1.40252	THY1
ENSG00000188171	1	1.40252	TMEM241
ENSG00000196218	1	1.40252	RAB18
ENSG00000196422	1	1.40252	EREG
ENSG00000198604	1	1.40252	KMT2E
ENSG00000200703	1	1.40252	TMPRSS11E
ENSG00000205464	1	1.40252	KCNH4
ENSG00000222207	1	1.40252	STAG1
ENSG00000223299	1	1.40252	IBTK
ENSG00000223962	1	1.40252	MSRA
ENSG00000224646	1	1.40252	PLAC8
ENSG00000226428	1	1.40252	SPATA2P1
ENSG00000229578	1	1.40252	IGF2BP2
ENSG00000230302	1	1.40252	RFC2
ENSG00000231427	1	1.40252	AC013417.1
ENSG00000233291	1	1.40252	AC117525.1
ENSG00000236088	1	1.40252	Z98755.1
ENSG00000236596	1	1.40252	AC004911.1
ENSG00000239572	1	1.40252	RALA
ENSG00000239983	1	1.40252	TYR
ENSG00000248286	1	1.40252	DTWD1
ENSG00000248347	1	1.40252	ZBTB10
ENSG00000248506	1	1.40252	AC090044.1
ENSG00000249951	1	1.40252	AL390763.1
ENSG00000250079	1	1.40252	OXCT1
ENSG00000250161	1	1.40252	FXR1
ENSG00000250315	1	1.40252	MAPRE3
ENSG00000253470	1	1.40252	GSDMC
ENSG00000253474	1	1.40252	INTS10
ENSG00000253783	1	1.40252	GRIN3A
ENSG00000254573	1	1.40252	WDR82P1
ENSG00000254646	1	1.40252	TMEM74
ENSG00000258390	1	1.40252	NUP205
ENSG00000258807	1	1.40252	CLDN17
ENSG00000260983	1	1.40252	RAB11FIP2
ENSG00000263405	1	1.40252	AC017067.1
ENSG00000266869	1	1.40252	PSAT1
ENSG00000267101	1	1.40252	KIF18A
ENSG00000267599	1	1.40252	RARS
ENSG00000270648	1	1.40252	RNU4ATAC10P
ENSG00000270902	1	1.40252	NDUFB4P12
ENSG00000274116	1	1.40252	SLC18A2
ENSG00000274385	1	1.40252	AMD1P1
ENSG00000278477	1	1.40252	SPOCK2
ENSG00000280725	1	1.40252	RNU6-1200P
ENSG00000285834	1	1.40252	LARP1BP1
ENSG00000286972	1	1.40252	AL357563.1
ENSG00000287389	1	1.40252	NACA3P
ENSG00000078674	1	1.38502	RNA5SP286
ENSG00000101751	1	1.37032	STK33P1
ENSG00000140548	1	1.36503	AC024337.1
ENSG00000254434	1	1.34502	RPS11P1
ENSG00000169436	1	1.34502	AC010881.1
ENSG00000225128	1	1.31307	AP005271.1
ENSG00000271162	1	1.30253	RND3
ENSG00000087128	1	1.28177	AC008014.1
ENSG00000145287	1	1.26835	NMRK1
ENSG00000006451	1	1.25253	MMRN1
ENSG00000234629	1	1.23889	PHTF2
ENSG00000107560	1	1.2311	AC245088.1
ENSG00000135069	1	1.22856	AC096554.1
ENSG00000124399	1	1.22253	FAM174B
ENSG00000165646	1	1.22253	CNN2P6
ENSG00000121089	1	1.20467	EN1
ENSG00000227412	1	1.20253	NKAIN1
ENSG00000227623	1	1.20126	PROS2P
ENSG00000265554	1	1.20126	RNU6-815P
ENSG00000213854	1	1.17176	PTF1A
ENSG00000168267	1	1.16101
ENSG00000286839	1	1.16101	C3orf14
ENSG00000171456	1	1.14869	RCN2
ENSG00000233380	1	1.13417	MMP26
ENSG00000258629	1	1.13417	ASXL1
ENSG00000064199	1	1.10254	AC007948.1
ENSG00000067113	1	1.10254	CRYBA1
ENSG00000073067	1	1.10254	OR6E1P
ENSG00000078140	1	1.10254	KIT
ENSG00000108582	1	1.10254	FAM13B
ENSG00000113851	1	1.10254	ARHGEF5
ENSG00000118526	1	1.10254	RPS2P48
ENSG00000121753	1	1.10254	AL391261.1
ENSG00000122574	1	1.10254	RNU1-140P
ENSG00000128833	1	1.10254	ACAP2
ENSG00000131459	1	1.10254	C1orf87
ENSG00000132361	1	1.10254	ERP29
ENSG00000134755	1	1.10254	AC138623.1
ENSG00000135052	1	1.10254	IFNA6
ENSG00000138136	1	1.10254	NACC2
ENSG00000143702	1	1.10254	RPL36AP21
ENSG00000145194	1	1.10254	ABHD5
ENSG00000146090	1	1.10254	DCP1B
ENSG00000152193	1	1.10254	TPT1
ENSG00000154124	1	1.10254	SPA17
ENSG00000159055	1	1.10254	PLPP1
ENSG00000159217	1	1.10254	CYP2W1
ENSG00000160307	1	1.10254	UBE2K
ENSG00000163626	1	1.10254	CPD
ENSG00000163806	1	1.10254	CRBN
ENSG00000169925	1	1.10254	TCF21
ENSG00000172172	1	1.10254	ADGRB2
ENSG00000172459	1	1.10254	WIPF3
ENSG00000173809	1	1.10254	MYO5C
ENSG00000183691	1	1.10254	GFPT2
ENSG00000197323	1	1.10254	CLUH
ENSG00000218173	1	1.10254	DSC2
ENSG00000223290	1	1.10254	GOLM1
ENSG00000223920	1	1.10254	LBX1
ENSG00000226196	1	1.10254	CEP170
ENSG00000228639	1	1.10254	ECE2
ENSG00000230908	1	1.10254	RASGEF1C
ENSG00000231131	1	1.10254	RNF219
ENSG00000234162	1	1.10254	OTULIN
ENSG00000236691	1	1.10254	MIS18A
ENSG00000238540	1	1.10254	IGF2BP1
ENSG00000241369	1	1.10254	S100B
ENSG00000242159	1	1.10254	COX18
ENSG00000248599	1	1.10254	SPDYA
ENSG00000249203	1	1.10254	BRD3
ENSG00000250494	1	1.10254	MRPL13
ENSG00000251220	1	1.10254	OR5AR1
ENSG00000251286	1	1.10254	TDRD12
ENSG00000251513	1	1.10254	NOG
ENSG00000253354	1	1.10254	TRIM33
ENSG00000257443	1	1.10254	AL356967.1
ENSG00000259861	1	1.10254	RNA5SP107
ENSG00000283504	1	1.10254	AC099791.1
ENSG00000286066	1	1.10254	GAPDHP75
ENSG00000286263	1	1.10254	ROCR
ENSG00000286540	1	1.10254	AL591074.1
ENSG00000288523	1	1.10254	LINC01468
ENSG00000004838	1	1.10254	AC009505.1
ENSG00000040199	1	1.10254	NDUFA4P2
ENSG00000087299	1	1.10254	RNU7-93P
ENSG00000091127	1	1.10254	LINC01192
ENSG00000100722	1	1.10254	ABCF2P1
ENSG00000101019	1	1.10254	AC018781.1
ENSG00000108700	1	1.10254	LINC02224
ENSG00000117013	1	1.10254	AC009646.1
ENSG00000120210	1	1.10254	RFPL4AP3
ENSG00000120756	1	1.10254	AC097522.1
ENSG00000124466	1	1.10254	LIX1-AS1
ENSG00000124688	1	1.10254	AC105999.1
ENSG00000124762	1	1.10254	AC068305.2
ENSG00000125089	1	1.10254	AC010266.1
ENSG00000125703	1	1.10254	AC006974.1
ENSG00000131323	1	1.10254
ENSG00000132155	1	1.10254
ENSG00000134253	1	1.10254
ENSG00000134323	1	1.10254
ENSG00000142230	1	1.10254	ZMYND10
ENSG00000142910	1	1.10254	PHLPP2
ENSG00000147854	1	1.10254	L2HGDH
ENSG00000149577	1	1.10254	PUS7
ENSG00000151092	1	1.10254	ZC3H14
ENSG00000162980	1	1.10254	UQCC1
ENSG00000164081	1	1.10254	CCL8
ENSG00000164221	1	1.10254	KCNQ4
ENSG00000180304	1	1.10254	INSL6
ENSG00000183022	1	1.10254	PLS1
ENSG00000188897	1	1.10254	LYPD3
ENSG00000199773	1	1.10254	MAD2L1BP
ENSG00000212276	1	1.10254	CDKN1A
ENSG00000213118	1	1.10254	SH3TC1
ENSG00000214200	1	1.10254	ATG4C
ENSG00000223675	1	1.10254	TRAF3
ENSG00000224594	1	1.10254	RAF1
ENSG00000230972	1	1.10254	TRIM45
ENSG00000234273	1	1.10254	MYCN
ENSG00000237460	1	1.10254	SAE1
ENSG00000241749	1	1.10254	TINAGL1
ENSG00000251888	1	1.10254	UHRF2
ENSG00000260184	1	1.10254	SIDT2
ENSG00000263417	1	1.10254	NGLY1
ENSG00000270627	1	1.10254	ARL5A
ENSG00000271238	1	1.10254	TEX264
ENSG00000276293	1	1.10254	CCDC112
ENSG00000287139	1	1.10254	OAZ2
ENSG00000205174	1	1.09389	TPM3P8
ENSG00000067533	1	1.07324	AC099489.1
ENSG00000229775	1	1.07324	RNU1-76P
ENSG00000254456	1	1.06836	RNA5SP292
ENSG00000080854	1	1.06252	CHCHD2P4
ENSG00000249613	1	1.06152	TPM3P2
ENSG00000230362	1	1.02563	AC093117.1
ENSG00000238367	1	1.02563	RPL29P19
ENSG00000096872	1	1.02146	AP001116.1
ENSG00000221369	1	1.02051	AC073071.1
ENSG00000164749	1	1.01709	LINC01661
ENSG00000000938	1	1	RPSAP52
ENSG00000014919	1	1	RN7SKP190
ENSG00000070061	1	1	AC023827.1
ENSG00000072786	1	1	GTSCR1
ENSG00000072840	1	1	AL592221.1
ENSG00000073111	1	1	AC023932.2
ENSG00000075089	1	1	PIP4K2B
ENSG00000075303	1	1
ENSG00000080824	1	1	PDE7B
ENSG00000081189	1	1	C7orf66
ENSG00000085274	1	1	RN7SL571P
ENSG00000088766	1	1	LINC00535
ENSG00000088836	1	1	SRIP1
ENSG00000100311	1	1	NRBF2
ENSG00000100360	1	1	RF00019
ENSG00000101190	1	1	PPIAP79
ENSG00000104093	1	1	FAM84B
ENSG00000104442	1	1	LINC02291
ENSG00000106484	1	1	RRP15
ENSG00000107438	1	1	AL353148.1
ENSG00000109511	1	1	AC090592.1
ENSG00000114315	1	1	ZC3H12A
ENSG00000114346	1	1	GPR87
ENSG00000114638	1	1	IGSF9B
ENSG00000115267	1	1	LINC02173
ENSG00000115386	1	1	AL583859.1
ENSG00000115415	1	1	KPNA3
ENSG00000115461	1	1	MOB1AP1
ENSG00000115468	1	1	ACTG1P23
ENSG00000115648	1	1	MIR2113
ENSG00000119203	1	1	RF00019
ENSG00000119596	1	1	IFT74
ENSG00000119729	1	1	MIR548G
ENSG00000120008	1	1	HMGCR
ENSG00000120158	1	1	HNF4G
ENSG00000121644	1	1	AC010343.1
ENSG00000122644	1	1	P2RY1
ENSG00000126778	1	1	FGR
ENSG00000131050	1	1	COX15
ENSG00000131351	1	1	ELP1
ENSG00000133619	1	1	STK10
ENSG00000134531	1	1	EVC
ENSG00000134779	1	1	MCM2
ENSG00000135480	1	1	ACTR6
ENSG00000136213	1	1	SLC25A40
ENSG00000136874	1	1	HSP90AA1
ENSG00000137275	1	1	MEF2C
ENSG00000138308	1	1	MYNN
ENSG00000138375	1	1	CRLS1
ENSG00000140009	1	1	SLC4A11
ENSG00000140459	1	1	PDGFB
ENSG00000140848	1	1	IFT27
ENSG00000141452	1	1	TCFL5
ENSG00000142949	1	1	DMXL2
ENSG00000143001	1	1	ARMC1
ENSG00000143033	1	1	MEST
ENSG00000144224	1	1	PDLIM1
ENSG00000148343	1	1	ANXA10
ENSG00000151033	1	1	HES1
ENSG00000151773	1	1	ECT2
ENSG00000152527	1	1	UPK1B
ENSG00000152782	1	1	IFIH1
ENSG00000154174	1	1	REG1A
ENSG00000155465	1	1	STAT1
ENSG00000156869	1	1	IGFBP5
ENSG00000157077	1	1	EFHD1
ENSG00000158683	1	1	MLPH
ENSG00000159445	1	1	CPSF3
ENSG00000159788	1	1	YLPM1
ENSG00000162390	1	1	RHOQ
ENSG00000164347	1	1	WDR11
ENSG00000164463	1	1	RCL1
ENSG00000165171	1	1	DESI2
ENSG00000166261	1	1	ARL4A
ENSG00000166839	1	1	SIX1
ENSG00000167889	1	1	BPIFA2
ENSG00000171109	1	1	HAUS8
ENSG00000171703	1	1	KRBA1
ENSG00000172530	1	1	EMP1
ENSG00000172757	1	1	TPGS2
ENSG00000173757	1	1	KRT7
ENSG00000174607	1	1	CHST12
ENSG00000174876	1	1	STX17
ENSG00000175691	1	1	RIPK1
ENSG00000177606	1	1	PLA2G12B
ENSG00000177770	1	1	SMARCAL1
ENSG00000179994	1	1	ESR2
ENSG00000180376	1	1	CYP11A1
ENSG00000180769	1	1	CPNE2
ENSG00000181381	1	1	RMC1
ENSG00000181885	1	1	PTPRF
ENSG00000183313	1	1	TMEM61
ENSG00000184108	1	1	MTF2
ENSG00000184743	1	1	UBXN4
ENSG00000185112	1	1	MIGA2
ENSG00000186790	1	1	LYZL2
ENSG00000197549	1	1	CCDC122
ENSG00000197822	1	1	PLEKHH2
ENSG00000198836	1	1	PANK1
ENSG00000198887	1	1	TOMM70
ENSG00000198911	1	1	SLC7A7
ENSG00000198923	1	1	FRRS1
ENSG00000199196	1	1	ZFYVE9
ENSG00000200041	1	1	PKD1L1
ENSG00000201015	1	1	THEM4
ENSG00000201288	1	1	RGS12
ENSG00000201474	1	1	ACOT11
ENSG00000204544	1	1	GFM2
ENSG00000205339	1	1	CREBRF
ENSG00000206561	1	1	METTL27
ENSG00000218305	1	1	ZNF202
ENSG00000218586	1	1	ANKDD1A
ENSG00000219627	1	1	MGAT5B
ENSG00000220540	1	1	MFN1
ENSG00000221206	1	1	TCEA2
ENSG00000222257	1	1	BANP
ENSG00000223488	1	1	CFL1
ENSG00000223704	1	1	STAT5B
ENSG00000224132	1	1	UGT8
ENSG00000224918	1	1	AMY1B
ENSG00000225580	1	1	ZNF77
ENSG00000225790	1	1	JUN
ENSG00000226133	1	1	CDKN2AIPNLP1
ENSG00000227940	1	1	SPDYE7P
ENSG00000228190	1	1	CCDC66
ENSG00000229862	1	1	WDFY3-AS2
ENSG00000230124	1	1	DDX60L
ENSG00000231922	1	1	CLDN7
ENSG00000233399	1	1	OR52L1
ENSG00000233497	1	1	TRIML1
ENSG00000234590	1	1	ATL3
ENSG00000234634	1	1	FAM43A
ENSG00000234730	1	1	FOXE3
ENSG00000236069	1	1	PRAMENP
ENSG00000241281	1	1	OCLN
ENSG00000242863	1	1	OPA1
ENSG00000243305	1	1	SMC5
ENSG00000244376	1	1	SREBF2
ENSG00000246379	1	1	AC011611.1
ENSG00000248330	1	1	RF00402
ENSG00000248430	1	1	RF00019
ENSG00000248601	1	1	RNU6-280P
ENSG00000250122	1	1	RNU6-1047P
ENSG00000250304	1	1	RNU6-164P
ENSG00000250984	1	1	MUC21
ENSG00000251398	1	1	IPO7
ENSG00000251553	1	1	COLQ
ENSG00000251813	1	1	CDC14C
ENSG00000251947	1	1	AC006971.1
ENSG00000252258	1	1	CYCSP17
ENSG00000252935	1	1	AL359511.1
ENSG00000253581	1	1	RNU6ATAC15P
ENSG00000254302	1	1	RN7SKP199
ENSG00000255058	1	1	MAPK6PS2
ENSG00000257855	1	1	LINC01422
ENSG00000258877	1	1	AC112715.1
ENSG00000261035	1	1	AC066595.1
ENSG00000261036	1	1	AL358942.1
ENSG00000261888	1	1	AC007953.1
ENSG00000264345	1	1	AL356289.1
ENSG00000266712	1	1	LINC01696
ENSG00000267400	1	1	RPL23AP16
ENSG00000270017	1	1	AL121972.1
ENSG00000273348	1	1	ACBD6
ENSG00000274461	1	1	AL138479.1
ENSG00000279648	1	1	LINC01648
ENSG00000280338	1	1	HNRNPA1P60
ENSG00000283126	1	1	GNG5P5
ENSG00000283367	1	1	LINC02093
ENSG00000283982	1	1	AP001117.1
ENSG00000284196	1	1	AL136987.1
ENSG00000285568	1	1	AC010683.1
ENSG00000285637	1	1	RN7SL677P
ENSG00000285695	1	1	AC026347.1
ENSG00000285966	1	1	RN7SL636P
ENSG00000286381	1	1	AC007495.1
ENSG00000286495	1	1	LINC00613
ENSG00000286565	1	1	HMGB3P16
ENSG00000286580	1	1	AC116634.1
ENSG00000286711	1	1	AC122694.1
ENSG00000287224	1	1	ZBED1P1
ENSG00000287373	1	1	AC108082.1
ENSG00000287940	1	1	LINC01256
ENSG00000168672	1.01639	1.08027	OR5B12
ENSG00000085662	1.01887	1.30747	SOX7
ENSG00000151065	1.03571	1.10895	HSPA4
ENSG00000006576	1.03636	1.18329	BMS1
ENSG00000113643	1.04301	1.22586	TSC1
ENSG00000234306	1.04348	1.06131	PPP4R2
ENSG00000196550	1.04762	1.46931	ITGB2
ENSG00000011198	1.05	1.11152	LRRC3
ENSG00000121621	1.05128	1.22674	RNF111
ENSG00000215264	1.05882	1.30856	SHCBP1L
ENSG00000214853	1.0625	1.08173	PANX3
ENSG00000222042	1.06667	1.49603	LEF1
ENSG00000104613	1.06667	1.24135	GATA6
ENSG00000163874	1.06667	1.06667	PARP1
ENSG00000238561	1.07595	1.32759	ADCY3
ENSG00000155561	1.07692	1.2335	RPL7P9
ENSG00000132182	1.08108	1.51624	STAM
ENSG00000212454	1.08571	1.20365	MRPS9
ENSG00000231442	1.09091	1.21001	GRIA2
ENSG00000189002	1.09091	1.16548	GPR83
ENSG00000243274	1.09091	1.09091	BAIAP2L2
ENSG00000246662	1.09091	1.09091	LAMA5
ENSG00000248660	1.09091	1.09091	POPDC3
ENSG00000230192	1.09524	1.36359	SFRP5
ENSG00000185442	1.09677	1.17468	CRYGD
ENSG00000225209	1.1	1.44885	PADI2
ENSG00000092470	1.10526	1.55016	CD86
ENSG00000154096	1.10526	1.29593	FOXP1
ENSG00000133112	1.10526	1.10526	IL1A
ENSG00000200146	1.1087	1.42809	SELENOK
ENSG00000229834	1.11111	1.32504	ZNF574
ENSG00000217120	1.11111	1.25668	PMPCB
ENSG00000201910	1.11111	1.1339	UNC93A
ENSG00000107742	1.11765	1.21415	ESRP1
ENSG00000157404	1.11765	1.14132	MTMR9
ENSG00000033800	1.125	1.57784	LAMB1
ENSG00000244681	1.125	1.46534	IKZF5
ENSG00000228339	1.125	1.21472	SCD
ENSG00000235544	1.125	1.2019	MIEF1
ENSG00000089248	1.125	1.125	SUPT20H
ENSG00000223977	1.125	1.125	CD276
ENSG00000031003	1.13043	1.13489	ZNF343
ENSG00000217178	1.13333	1.20751	FDFT1
ENSG00000228980	1.14286	1.60289	AL132857.2
ENSG00000003147	1.14286	1.50705
ENSG00000147454	1.14286	1.37287
ENSG00000113430	1.14286	1.30099
ENSG00000049541	1.14286	1.26004
ENSG00000257470	1.14286	1.26004	TAC1
ENSG00000249495	1.14286	1.25786	STMN4
ENSG00000138722	1.14286	1.1868	RNASET2
ENSG00000108255	1.14286	1.14286	SOAT1
ENSG00000235213	1.14286	1.14286	GLP2R
ENSG00000122952	1.14592	1.44336	AC008555.2
ENSG00000102595	1.14815	1.36123	HNRNPUP1
ENSG00000114405	1.15152	1.15152	AC080011.1
ENSG00000117906	1.15152	1.15152	KRT8P2
ENSG00000148773	1.15385	1.33963	UBE2HP1
ENSG00000107263	1.16667	1.48628	LINC02150
ENSG00000238707	1.16667	1.33629	CIR1P2
ENSG00000072518	1.16667	1.30084	HSPE1P23
ENSG00000134490	1.16667	1.28629	AC007370.2
ENSG00000099246	1.16667	1.28629	AC137549.1
ENSG00000206889	1.16667	1.21224	RNU6-864P
ENSG00000084628	1.16667	1.16667	RNU7-53P
ENSG00000226592	1.17647	1.25488	ACTG1P19
ENSG00000109576	1.17857	1.65298	AC130710.1
ENSG00000203434	1.18182	1.39706	PSMC1P3
ENSG00000228319	1.18182	1.26571	AC027644.1
ENSG00000083720	1.18182	1.24891	AL512271.1
ENSG00000164841	1.1875	1.23782	STMND1
ENSG00000077522	1.19355	1.65463	AC145625.1
ENSG00000116741	1.2	1.68303	MEX3B
ENSG00000214391	1.2	1.68303	SRSF10
ENSG00000104660	1.2	1.68303	MYBPC1
ENSG00000106780	1.2	1.62936	GK2
ENSG00000147799	1.2	1.58303	RPS17P2
ENSG00000129128	1.2	1.56227	AL512646.1
ENSG00000130349	1.2	1.42228	TRAV27
ENSG00000254612	1.2	1.34152	AP002358.1
ENSG00000090266	1.2	1.32304	RPL21P119
ENSG00000220908	1.2	1.32304	AC096541.1
ENSG00000198785	1.2	1.24101	LINC01980
ENSG00000115963	1.2	1.2	AL354984.2
ENSG00000257261	1.2	1.2	LINC00390
ENSG00000135823	1.21277	1.3073	ELMOD2
ENSG00000156427	1.21429	1.41022	NUDT4
ENSG00000163689	1.21429	1.40172	AP002986.1
ENSG00000248339	1.21429	1.32929	CBX3P1
ENSG00000155158	1.22222	1.37581	TRIM68
ENSG00000163377	1.22222	1.37148	ITGAM
ENSG00000023572	1.22222	1.31677	NINJ2
ENSG00000123700	1.23077	1.72618	TLR3
ENSG00000224549	1.23077	1.23077	YWHAB
ENSG00000189184	1.23256	1.40618	SMIM14
ENSG00000176624	1.23529	1.46783	FXYD4
ENSG00000224247	1.23529	1.36196	ENPP3
ENSG00000138758	1.23529	1.30633	PRAC1
ENSG00000135111	1.2375	1.50394	MSRB2
ENSG00000123066	1.24138	1.54229	ORC3
ENSG00000108055	1.24138	1.38752	GAS2L3
ENSG00000137959	1.2439	1.34894	IGHMBP2
ENSG00000207271	1.25	1.75316	C6orf203
ENSG00000105835	1.25	1.75316	TBC1D12
ENSG00000151553	1.25	1.75316	AL592293.1
ENSG00000252158	1.25	1.75316	AC024600.1
ENSG00000249099	1.25	1.55189	ACTR3B
ENSG00000124568	1.25	1.52816	GALNT7
ENSG00000268442	1.25	1.52816	TMEM248P1
ENSG00000223344	1.25	1.50253	TMEM40
ENSG00000258496	1.25	1.49321	FGF18
ENSG00000114790	1.25	1.47192	FST
ENSG00000100526	1.25	1.45126	GABRP
ENSG00000124209	1.25	1.45126	PCDH18
ENSG00000120868	1.25	1.39088	RF00212
ENSG00000111596	1.25	1.37817	TIGAR
ENSG00000253593	1.25	1.37817	ZCCHC6
ENSG00000230932	1.25	1.36986	SNX10
ENSG00000165617	1.25	1.3269	FOXF1
ENSG00000112964	1.25	1.30466	GBF1
ENSG00000077498	1.25	1.25	PLXNA1
ENSG00000104047	1.25	1.25	SRM
ENSG00000205189	1.25	1.25	PLA2G2D
ENSG00000224239	1.25	1.25	C1orf61
ENSG00000234640	1.25	1.25	VIL1
ENSG00000114200	1.25556	1.45151	GOLPH3
ENSG00000175806	1.25641	1.26956	ZNF215
ENSG00000215149	1.25676	1.53032	RNU6-544P
ENSG00000109586	1.25688	1.41282	GIPC2
ENSG00000118007	1.25714	1.27472	MBD2
ENSG00000102606	1.25806	1.7064	ZMIZ1-AS1
ENSG00000109536	1.26882	1.51093	ZWINT
ENSG00000248131	1.27027	1.55887	AC092637.1
ENSG00000110400	1.27273	1.78503	RAB22A
ENSG00000254591	1.27273	1.46571	ROCK2
ENSG00000094755	1.27419	1.40619	CDKN3
ENSG00000086475	1.275	1.31345	BCHE
ENSG00000080200	1.27928	1.51917	ADCY2
ENSG00000125249	1.28	1.60324	AL355499.2
ENSG00000200733	1.28358	1.40601	TBC1D9
ENSG00000075131	1.28571	1.80325	AP003532.1
ENSG00000249883	1.28571	1.63074	MTHFD2P1
ENSG00000139797	1.28571	1.57323	HMGB1P5
ENSG00000215237	1.28571	1.41755	SMG1
ENSG00000224714	1.28571	1.41755	NIPSNAP3A
ENSG00000227138	1.28571	1.38825	PEPD
ENSG00000089116	1.28571	1.3736	OAT
ENSG00000204993	1.28846	1.53113	MEX3C
ENSG00000070366	1.28947	1.37312	NBPF22P
ENSG00000094975	1.29032	1.78374	FAM72A
ENSG00000132967	1.29213	1.46468	AL162632.1
ENSG00000119318	1.29412	1.55034	FAM129B
ENSG00000223136	1.29412	1.3656	SLC4A1APP1
ENSG00000102837	1.30159	1.5125	ARHGEF26
ENSG00000164751	1.30769	1.71022	RAPGEF1
ENSG00000181467	1.30769	1.62639	RPL7P45
ENSG00000157540	1.30769	1.58636	SLCO4C1
ENSG00000258683	1.31818	1.39171	CHDH
ENSG00000177613	1.32	1.36101	AL352955.1
ENSG00000112238	1.33333	1.87003	KCTD1
ENSG00000133106	1.33333	1.87003	AC139712.1
ENSG00000135837	1.33333	1.87003	KRT18P32
ENSG00000158055	1.33333	1.87003	SLC17A1
ENSG00000196712	1.33333	1.87003	HAVCR1P1
ENSG00000146463	1.33333	1.87003	RN7SL714P
ENSG00000156466	1.33333	1.87003	AC104689.1
ENSG00000159200	1.33333	1.87003	LIPG
ENSG00000177398	1.33333	1.87003	DMRTA1
ENSG00000224613	1.33333	1.87003	CRYBG3
ENSG00000264803	1.33333	1.87003	GRAMD2B
ENSG00000248197	1.33333	1.79004	NUP210
ENSG00000232271	1.33333	1.73586	LINC01492
ENSG00000249675	1.33333	1.73586	OLFM4
ENSG00000115677	1.33333	1.67004	RTP4
ENSG00000141664	1.33333	1.67004	FRG1
ENSG00000196455	1.33333	1.67004	CYCSP6
ENSG00000229642	1.33333	1.60168	ICA1
ENSG00000287364	1.33333	1.57004	TBX3
ENSG00000167280	1.33333	1.57004	AL359081.1
ENSG00000237524	1.33333	1.57004	EEF1GP1
ENSG00000127603	1.33333	1.5346	ANKIB1
ENSG00000136514	1.33333	1.51223	ID2
ENSG00000136830	1.33333	1.47005	KIF14
ENSG00000232060	1.33333	1.47005	MYPN
ENSG00000257900	1.33333	1.47005	KIAA1109
ENSG00000134318	1.33333	1.45105	ZNF570
ENSG00000224596	1.33333	1.43587	PTP4A2
ENSG00000149054	1.33333	1.42732	RNU6-463P
ENSG00000249584	1.33333	1.36751	ST6GALNAC2P1
ENSG00000134463	1.33333	1.33333	LINC01508
ENSG00000144810	1.33333	1.33333	AL355870.1
ENSG00000144962	1.33333	1.33333	LINC02433
ENSG00000169067	1.33333	1.33333	LINC02050
ENSG00000178690	1.33333	1.33333	RPS6P22
ENSG00000225176	1.33333	1.33333	AC003686.1
ENSG00000227824	1.33333	1.33333
ENSG00000229309	1.33333	1.33333
ENSG00000250488	1.33333	1.33333	AP001341.1
ENSG00000113805	1.33724	1.67282	C11orf87
ENSG00000214020	1.33735	1.75735	MACF1
ENSG00000040341	1.34615	1.77964	ZDHHC6
ENSG00000154655	1.34884	1.67188	MED13L
ENSG00000134504	1.35	1.53114	CYP7B1
ENSG00000129003	1.35294	1.85018	RF00019
ENSG00000172817	1.35294	1.54236	PRKCZ
ENSG00000160746	1.36	1.59545	CRMP1
ENSG00000212305	1.36364	1.78014	POLR3KP1
ENSG00000133119	1.36364	1.59107	RAD23B
ENSG00000137960	1.36364	1.42889	WDR76
ENSG00000135338	1.36364	1.36364	LINC02476
ENSG00000023041	1.36508	1.53705	AC025475.1
ENSG00000124406	1.36735	1.65146	DCBLD2
ENSG00000134046	1.36842	1.43318	LGI1
ENSG00000112339	1.375	1.84597	TEX51
ENSG00000234891	1.375	1.67689	RNA5SP326
ENSG00000260747	1.375	1.61598	TMEM98
ENSG00000165471	1.375	1.57753	SPCS3
ENSG00000241757	1.375	1.52658	EPHA5
ENSG00000078295	1.375	1.45319	TUSC3
ENSG00000212377	1.375	1.375	LINC01194
ENSG00000154188	1.37931	1.60709
ENSG00000113384	1.37931	1.42527	ENGASE
ENSG00000136783	1.38095	1.46242	CXADR
ENSG00000101670	1.38144	1.52309	RNA5SP455
ENSG00000172995	1.38182	1.74085	RNF113B
ENSG00000164466	1.38235	1.64281	AC093025.1
ENSG00000089009	1.38235	1.3914	HYAL4
ENSG00000197991	1.38333	1.64023	AL445466.1
ENSG00000184226	1.38462	1.63147	RUNX1T1
ENSG00000201727	1.38462	1.60954	ARHGAP39
ENSG00000157106	1.38462	1.46349	PIAS1
ENSG00000140450	1.38462	1.38462	MBL2
ENSG00000042813	1.38889	1.76905	ANO10
ENSG00000234125	1.38889	1.74669	RFC3
ENSG00000200079	1.38889	1.56991	SUMO1
ENSG00000225823	1.38889	1.48446	SNORD31B
ENSG00000088726	1.38889	1.41167	DYRK1A
ENSG00000104723	1.39024	1.56073	SQSTM1P1
ENSG00000118816	1.39535	1.69526	AC090457.1
ENSG00000164707	1.4	1.78354	PBX1
ENSG00000118508	1.4	1.72202	AC087857.1
ENSG00000251293	1.4	1.66355	OR13C4
ENSG00000067606	1.4	1.54355	GUSBP1
ENSG00000176399	1.4	1.52076	B3GAT2
ENSG00000109436	1.4	1.46152	ZCCHC7
ENSG00000285216	1.4	1.46152	TMEM33
ENSG00000165868	1.4	1.4	ACAN
ENSG00000206356	1.4	1.4	TXNP2
ENSG00000252955	1.4	1.4	HNF4GP1
ENSG00000147481	1.40594	1.75433	LINC01205
ENSG00000134363	1.40625	1.40625	RAP2A
ENSG00000075391	1.40909	1.82629	ANGPT1
ENSG00000185742	1.41026	1.53285	RNA5SP173
ENSG00000143748	1.41176	1.98003	AC011233.1
ENSG00000138071	1.41176	1.95636	AC022968.1
ENSG00000069431	1.41176	1.76693	RPS17P11
ENSG00000237176	1.41176	1.69769	RPL7AP28
ENSG00000249555	1.41176	1.41176	SOCS5P1
ENSG00000133627	1.41379	1.41379	AP5M1
ENSG00000082397	1.41463	1.81503	SFPQ
ENSG00000145242	1.41667	1.56193	RAP2B
ENSG00000143498	1.42105	1.99306	AC104803.1
ENSG00000108239	1.42105	1.42105	MEGF9
ENSG00000201847	1.42308	1.58695	PCDH9
ENSG00000261402	1.42857	2.00361	SLIT1
ENSG00000140600	1.42857	1.76003	AL592490.1
ENSG00000131389	1.42857	1.7179	TFPI2
ENSG00000200488	1.42857	1.65859	TMEM106B
ENSG00000106302	1.42857	1.57505	SPATS2
ENSG00000065154	1.43478	1.46153	ALG6
ENSG00000006042	1.43651	1.56508	VAMP3
ENSG00000244669	1.4375	1.5265	AADAT
ENSG00000225564	1.4375	1.5144	ATP8A1
ENSG00000214429	1.4375	1.50799	SFXN1
ENSG00000016391	1.4375	1.48782	GNPATP
ENSG00000057019	1.44	1.55362	GALM
ENSG00000138668	1.44144	1.67948	PPP4R1L
ENSG00000120137	1.44444	1.89169	MTPN
ENSG00000258969	1.44444	1.74346	EFCC1
ENSG00000259844	1.44444	1.6417	MTND4P18
ENSG00000225546	1.44444	1.5488	AP003386.1
ENSG00000186676	1.44444	1.50141	LINC02329
ENSG00000079102	1.45	1.58396	ERI1
ENSG00000175161	1.45726	1.65879	GDI2
ENSG00000173930	1.45833	1.47969	ADSS
ENSG00000081026	1.45946	1.97077	LASP1
ENSG00000248262	1.46154	1.72678	NKX6-1
ENSG00000124299	1.46154	1.46154	FAS
ENSG00000149292	1.46429	1.6943	ACTN2
ENSG00000183666	1.46667	1.60084	ALS2
ENSG00000107521	1.46753	1.66451	RN7SKP203
ENSG00000205449	1.46875	1.46875	CADM2
ENSG00000049245	1.46988	1.64155	GLIS1
ENSG00000083937	1.47059	1.88607	AC008574.1
ENSG00000215869	1.47826	1.96004	RNU6-901P
ENSG00000170430	1.47826	1.67755	HPS1
ENSG00000073282	1.47887	1.72485	CCDC141
ENSG00000153064	1.48148	1.68106
ENSG00000092421	1.48276	2.01754	AC087283.1
ENSG00000096717	1.48684	1.82581	HTR1A
ENSG00000124787	1.4898	1.84459	ARG1
ENSG00000185630	1.49133	1.60266	CCDC198
ENSG00000154639	1.49398	1.5718	PIK3R4
ENSG00000116698	1.5	2.10379	RF00139
ENSG00000119900	1.5	2.10379	ASS1P10
ENSG00000144452	1.5	2.10379	EEF1A1P11
ENSG00000154478	1.5	2.10379	RN7SKP182
ENSG00000163012	1.5	2.10379	EEF1GP8
ENSG00000230465	1.5	2.10379	LBH
ENSG00000237653	1.5	2.10379	LINC02174
ENSG00000249383	1.5	2.10379	PAK6
ENSG00000256353	1.5	2.10379	LINC02307
ENSG00000257648	1.5	2.10379	ARPP21
ENSG00000069998	1.5	2.10379	TXN
ENSG00000109182	1.5	2.10379	AL096799.1
ENSG00000121988	1.5	2.10379	AC097487.1
ENSG00000152784	1.5	2.10379	AC093909.1
ENSG00000215353	1.5	2.10379	C3orf58
ENSG00000222111	1.5	2.10379	PAPOLG
ENSG00000222486	1.5	2.10379	KIDINS220
ENSG00000231557	1.5	2.10379	MIR297
ENSG00000239589	1.5	2.10379	C16orf97
ENSG00000239620	1.5	2.10379	AC108037.1
ENSG00000187772	1.5	1.90252	KCNJ2
ENSG00000201325	1.5	1.90252	AC097512.1
ENSG00000214269	1.5	1.90252	TP63
ENSG00000187955	1.5	1.8788	RN7SKP278
ENSG00000132872	1.5	1.86719	SLC6A13
ENSG00000223554	1.5	1.83441	RAB32
ENSG00000051341	1.5	1.8038	RNGTT
ENSG00000241612	1.5	1.8028	SLC6A6
ENSG00000109956	1.5	1.78177	TYRP1
ENSG00000152034	1.5	1.76835	RNA5SP117
ENSG00000243635	1.5	1.76439	CRH
ENSG00000261190	1.5	1.7269	EOMES
ENSG00000118946	1.5	1.70812	AC093878.1
ENSG00000162551	1.5	1.70126	RNU6-36P
ENSG00000276667	1.5	1.70126	PEX2
ENSG00000042980	1.5	1.69384	PCDH17
ENSG00000145087	1.5	1.69139	ARHGEF7
ENSG00000073331	1.5	1.6789	ALPL
ENSG00000026103	1.5	1.6538	AL158077.1
ENSG00000002834	1.5	1.6538
ENSG00000035687	1.5	1.6538	RNU11-4P
ENSG00000057608	1.5	1.6538	ANKRD7
ENSG00000104626	1.5	1.6538	MTND4LP19
ENSG00000105887	1.5	1.6538	AC079905.1
ENSG00000114654	1.5	1.6538	SFRP1
ENSG00000228694	1.5	1.6538	AL136372.1
ENSG00000255187	1.5	1.6538	KIF3C
ENSG00000258814	1.5	1.6538	CCNI
ENSG00000124224	1.5	1.6538	TTC12
ENSG00000143891	1.5	1.6538	ADAM28
ENSG00000236610	1.5	1.61345	RDH11
ENSG00000112309	1.5	1.60063	PRMT6
ENSG00000226211	1.5	1.5769	STXBP5L
ENSG00000257124	1.5	1.57547	DISP1
ENSG00000232647	1.5	1.55127	PHF21B
ENSG00000001629	1.5	1.5	AC022081.1
ENSG00000115738	1.5	1.5	RGS2
ENSG00000118193	1.5	1.5	TUBAP2
ENSG00000138347	1.5	1.5	LEPROTL1
ENSG00000138688	1.5	1.5	GABRA1
ENSG00000171827	1.5	1.5	BANK1
ENSG00000184007	1.5	1.5	HNRNPD
ENSG00000207068	1.5	1.5	ALPK1
ENSG00000228902	1.5	1.5	MGMT
ENSG00000231107	1.5	1.5	Z82196.1
ENSG00000233256	1.5	1.5	RNU6-99P
ENSG00000234111	1.5	1.5	ECHDC1
ENSG00000242781	1.5	1.5	CNTN3
ENSG00000244390	1.5	1.5	L3MBTL4
ENSG00000257807	1.5	1.5	USP24
ENSG00000287719	1.5	1.5	HDLBP
ENSG00000289232	1.5	1.5	ZCCHC2
ENSG00000177694	1.50588	1.77255	FAM160B1
ENSG00000107165	1.50602	1.71582	NAMPT
ENSG00000172969	1.50704	1.80945	RF00019
ENSG00000120162	1.5119	1.76529	SNTG1
ENSG00000039139	1.51351	1.89428	SNORD74B
ENSG00000201591	1.51852	1.6759	IFNGR1
ENSG00000155324	1.51852	1.51852	FTLP4
ENSG00000120907	1.52	1.80222	CAT
ENSG00000022355	1.52083	1.68278	ERBIN
ENSG00000041353	1.52239	1.76078	SH3GL3
ENSG00000148584	1.52308	1.99372	RAB27B
ENSG00000229072	1.52381	1.77824	RNU6-741P
ENSG00000248441	1.52381	1.76577	PRKRIP1
ENSG00000112851	1.52381	1.75907	MDN1
ENSG00000163623	1.52381	1.65401	HTR4
ENSG00000053770	1.52381	1.62146	ISL1
ENSG00000003393	1.52632	1.65583	AC091804.1
ENSG00000230474	1.52941	1.91172	OSBPL9P2
ENSG00000179046	1.53061	1.77706	SLC17A5
ENSG00000072401	1.53333	1.79426	MOB3B
ENSG00000164176	1.5339	1.80574	LINC01197
ENSG00000164418	1.53691	1.79361	ABCC9
ENSG00000175110	1.53704	1.86411	MCHR2
ENSG00000036672	1.53846	2.15773	UHRF1BP1L
ENSG00000222107	1.53846	2.15773	SEMA3D
ENSG00000084731	1.53846	1.69621	ZPBP
ENSG00000056487	1.54167	1.68693	NAALADL2
ENSG00000179981	1.54237	2.13779	SCLT1
ENSG00000181514	1.54545	2.16754	STAU2
ENSG00000199392	1.54545	2.0172	HMGN2P24
ENSG00000228437	1.54545	2.00391	HEXB
ENSG00000169064	1.54545	1.82094	TNFSF4
ENSG00000072832	1.54545	1.54545	TRIML2
ENSG00000201426	1.54545	1.54545	LLGL2
ENSG00000181744	1.54762	1.72971	RNU6-679P
ENSG00000122877	1.55	2.03303	SLC13A4
ENSG00000034677	1.55	1.84393	B3GAT1
ENSG00000143970	1.55556	2.15934	DCTD
ENSG00000231879	1.55556	1.98171	LINC00458
ENSG00000162415	1.55556	1.91336	AKAP13
ENSG00000178654	1.55556	1.88172	UBE2D1
ENSG00000212610	1.55556	1.84838	FBXL4
ENSG00000135631	1.55556	1.82391	GRIK2
ENSG00000202164	1.55556	1.71506	SYTL2
ENSG00000198890	1.55556	1.69142	LINC00290
ENSG00000154309	1.55556	1.69029	IRX2
ENSG00000116560	1.55556	1.62391	PJA2
ENSG00000148136	1.55556	1.60113	NECTIN1
ENSG00000202060	1.55556	1.57264	AL589647.1
ENSG00000108231	1.55556	1.55556	SUCO
ENSG00000036448	1.55932	1.89717	KRT8P1
ENSG00000111880	1.56	1.71995	AC022905.1
ENSG00000164253	1.5625	1.85396	LIN28AP1
ENSG00000106013	1.5625	1.69962	RBMXP2
ENSG00000093144	1.5625	1.67571	LINC01247
ENSG00000147905	1.56522	1.60022	HTR5BP
ENSG00000165895	1.56667	2.03729	PRSS12
ENSG00000168333	1.56667	2.00944
ENSG00000248837	1.56667	1.72578	CFAP58
ENSG00000132388	1.57143	2.20397	EPB41L3
ENSG00000271526	1.57143	2.11826	USP25
ENSG00000169302	1.57143	2.08896	NDC80
ENSG00000104450	1.57143	1.9698	GAB2
ENSG00000154645	1.57143	1.93164	PDLIM3
ENSG00000241874	1.57143	1.91645	FRG2C
ENSG00000136149	1.57143	1.91528	RNU4-12P
ENSG00000228167	1.57143	1.8792	RBL2
ENSG00000126602	1.57143	1.86112	EDIL3
ENSG00000086065	1.57143	1.85895	POLQ
ENSG00000164099	1.57143	1.80144	TIPIN
ENSG00000137843	1.57143	1.74394	AC114728.1
ENSG00000256513	1.57143	1.68644	RF00438
ENSG00000184139	1.57143	1.61537	ADRA1A
ENSG00000103479	1.57407	1.80593	RNA5SP347
ENSG00000138675	1.575	1.97867	PARD6G
ENSG00000004059	1.57547	1.82943	AC117569.1
ENSG00000234787	1.57576	1.7967	EIF5
ENSG00000112234	1.57609	1.7939	RPS15AP34
ENSG00000128567	1.57746	1.97582	AC024908.1
ENSG00000109674	1.57895	1.89873	CLVS1
ENSG00000226410	1.58333	2.08649	TRPA1
ENSG00000250149	1.58333	1.87859	LINC02151
ENSG00000178184	1.58333	1.81814	CCDC54
ENSG00000232089	1.58333	1.61688	ZBBX
ENSG00000147316	1.58442	1.86173	RAB11FIP5
ENSG00000206899	1.58621	1.71113	TMPO
ENSG00000105825	1.5873	1.63938	VRK1
ENSG00000116030	1.58824	1.58824	MC4R
ENSG00000038274	1.59259	1.93571	SIRT1
ENSG00000170776	1.59286	1.79578	RASAL2
ENSG00000016082	1.59406	1.764	ARF5
ENSG00000206618	1.6	2.24404	GABRB3
ENSG00000266808	1.6	2.24404	WDR41
ENSG00000165730	1.6	2.24404	IQCJ
ENSG00000223691	1.6	2.24404	KCNJ5
ENSG00000253391	1.6	2.24404	GLI3
ENSG00000197050	1.6	2.08303	CSMD1
ENSG00000125255	1.6	2.04354	VPS13C
ENSG00000131386	1.6	2.00252	COL3A1
ENSG00000129295	1.6	1.92202	LINC02347
ENSG00000083097	1.6	1.92202	SNAP91
ENSG00000177054	1.6	1.92202	RF00012
ENSG00000248145	1.6	1.92202	RF00019
ENSG00000225036	1.6	1.88405	RN7SKP61
ENSG00000112249	1.6	1.85911	CNNM1
ENSG00000214043	1.6	1.84977	HBS1L
ENSG00000253946	1.6	1.84151	RPP40
ENSG00000206616	1.6	1.76406	RNF19A
ENSG00000128563	1.6	1.76406	LHX1
ENSG00000112159	1.6	1.76406	AC008489.1
ENSG00000164270	1.6	1.76406	RNU6-381P
ENSG00000174332	1.6	1.66152	SCN7A
ENSG00000088035	1.6	1.64101	RNU6-289P
ENSG00000187122	1.6	1.64101	RNU6-144P
ENSG00000109133	1.6	1.6	AC078851.1
ENSG00000157766	1.6	1.6	UHRF1BP1
ENSG00000225167	1.6	1.6	GOLGA5
ENSG00000228611	1.6	1.6	AKAP9
ENSG00000264108	1.6	1.6	LINC01559
ENSG00000271465	1.6	1.6	ZFPM2
ENSG00000166603	1.60317	1.82572	FZD6
ENSG00000212358	1.60526	2.18786	HSPA8P8
ENSG00000136810	1.60606	1.74047	ANXA2P3
ENSG00000219087	1.60656	1.69944	CHMP5
ENSG00000241808	1.60714	1.81919	ASCC3
ENSG00000162402	1.6087	1.67111	TRAP1
ENSG00000102760	1.60976	1.89095	POU1F1
ENSG00000164111	1.61111	2.01364	RNU6-832P
ENSG00000080986	1.61111	1.81237	IRAK1BP1
ENSG00000010379	1.61111	1.72292	MCPH1
ENSG00000165476	1.61458	1.87	MRPS22
ENSG00000006453	1.61538	2.26562	ZIC1
ENSG00000241776	1.61538	2.15024	SLITRK1
ENSG00000253499	1.61538	2.09561	GBE1
ENSG00000114480	1.61538	1.86642	AC092130.1
ENSG00000244621	1.61538	1.61538	CDH7
ENSG00000183117	1.61667	1.85215	SYT4
ENSG00000153993	1.61798	1.76915	CNDP1
ENSG00000033327	1.61905	1.81073	MIR378C
ENSG00000150732	1.61905	1.69717	REEP3
ENSG00000083123	1.62121	2.01764	AC095032.1
ENSG00000198673	1.62195	1.89421	UMODL1
ENSG00000169427	1.625	2.16661	CEP350
ENSG00000136628	1.625	2.09161	GRHL3
ENSG00000041802	1.625	1.97721	NF1
ENSG00000154553	1.625	1.80949	ZMYM4
ENSG00000073350	1.625	1.77595	GDF6
ENSG00000106460	1.625	1.63782	RCAN1
ENSG00000245164	1.63158	1.90699	EPSTI1
ENSG00000078142	1.63218	1.89294	PRDM13
ENSG00000115020	1.63492	2.20357	MCM4
ENSG00000137692	1.63529	2.06137	SPATA31D3
ENSG00000038427	1.63636	2.14867	AC105919.1
ENSG00000102466	1.63636	1.89728	MEOX2
ENSG00000177182	1.63636	1.82085	PAXBP1P1
ENSG00000213626	1.63636	1.74614	NAALAD2
ENSG00000249297	1.63636	1.74614	VILL
ENSG00000123352	1.63636	1.63636	AC024901.1
ENSG00000178235	1.63889	1.86684	COL14A1
ENSG00000072042	1.63934	1.69313	AL353072.1
ENSG00000109220	1.64211	2.07429	PPIAP33
ENSG00000163492	1.64286	1.66483	AC108718.1
ENSG00000207323	1.64286	1.66483	CDK4P1
ENSG00000108061	1.64516	2.04585	CHMP2B
ENSG00000133739	1.64583	2.03531	RNF216
ENSG00000064835	1.64706	1.8615	RGCC
ENSG00000202283	1.64706	1.80253	IL1R1
ENSG00000151466	1.64706	1.77372	DNMBP
ENSG00000179088	1.65	1.99918	TRIM32
ENSG00000134954	1.65	1.99918	PANK3
ENSG00000129028	1.65217	1.96719	PIK3C3
ENSG00000100749	1.65217	1.82562	CRISPLD1
ENSG00000180015	1.65385	1.73276	FAM19A2
ENSG00000120802	1.65517	1.82489	MYOM2
ENSG00000104332	1.65517	1.6976	DNAH5
ENSG00000169946	1.65574	1.83017	FGF14
ENSG00000199315	1.65789	1.81509	NEIL3
ENSG00000106571	1.66	1.85253	TOMM22P4
ENSG00000250305	1.66667	2.33754	SORL1
ENSG00000256995	1.66667	2.33754	AL161781.1
ENSG00000124507	1.66667	2.33754	GAP43
ENSG00000140807	1.66667	2.33754	PTMAP5
ENSG00000142698	1.66667	2.33754	RNU6-783P
ENSG00000160062	1.66667	2.33754	MAT2B
ENSG00000227681	1.66667	2.33754	ARHGAP21
ENSG00000250788	1.66667	2.33754	DLX6
ENSG00000280773	1.66667	2.33754	SHCBP1
ENSG00000207225	1.66667	2.30421	SUCLA2P2
ENSG00000164128	1.66667	2.20337	CHODL
ENSG00000218766	1.66667	2.20337	AC093534.1
ENSG00000237484	1.66667	2.13755	TUSC1
ENSG00000248962	1.66667	2.13755	CXCL2
ENSG00000225944	1.66667	2.06919	PDE2A
ENSG00000177425	1.66667	2.06919	COL6A1
ENSG00000244024	1.66667	2.06919	LRRC6
ENSG00000122584	1.66667	1.97489	DOPEY1
ENSG00000120659	1.66667	1.97089	ZDHHC13
ENSG00000162687	1.66667	1.96576	AC016553.1
ENSG00000252519	1.66667	1.93756	DICER1
ENSG00000006377	1.66667	1.93502	PREX2
ENSG00000171241	1.66667	1.93502	NCAM2
ENSG00000241095	1.66667	1.90338	TOMM22P6
ENSG00000106511	1.66667	1.87774	SERTAD4
ENSG00000212561	1.66667	1.83756	RPL13AP25
ENSG00000136546	1.66667	1.83566	ZSWIM5
ENSG00000289368	1.66667	1.80084	ATP6V1G1P7
ENSG00000027697	1.66667	1.75781	LINC00861
ENSG00000201025	1.66667	1.75612	ZGRF1
ENSG00000222704	1.66667	1.74717	CHCHD2P9
ENSG00000286986	1.66667	1.70085	AL136234.1
ENSG00000212451	1.66667	1.70085	CYP51A1P1
ENSG00000100557	1.66667	1.66667	CARSP2
ENSG00000118520	1.66667	1.66667	LIN28B
ENSG00000178394	1.66667	1.66667	RNA5SP142
ENSG00000270304	1.66667	1.66667	LGMNP1
ENSG00000285557	1.66667	1.66667	DAB2
ENSG00000152977	1.67143	1.86694	AC016152.1
ENSG00000149972	1.67273	2.03572	SLC16A7
ENSG00000187398	1.67665	2.00327	ATP23
ENSG00000107863	1.67857	1.93531	EVI5
ENSG00000119401	1.67925	1.89172	AC022360.1
ENSG00000137038	1.67969	2.07595	GRAMD4
ENSG00000111110	1.68	1.97802	WAC
ENSG00000104738	1.68	1.87321	IGSF11
ENSG00000111412	1.68182	2.02945	AC092506.1
ENSG00000214216	1.68182	1.85288	TCERG1L
ENSG00000120457	1.68182	1.85288	ACTR2
ENSG00000124789	1.68293	2.11528	THAP10
ENSG00000168542	1.68293	1.84983	KCNT2
ENSG00000221479	1.68421	2.36215	GPA33
ENSG00000164930	1.68421	1.8569
ENSG00000137501	1.68421	1.79214	EPHA4
ENSG00000155313	1.68508	1.81264	SPAG1
ENSG00000007923	1.68919	2.05851	LINC02118
ENSG00000198680	1.68966	1.92746	MAGI3
ENSG00000170561	1.69091	1.78972	TNFSF11
ENSG00000172728	1.69231	2.3735	MDGA2
ENSG00000250962	1.69231	2.06387	PODXL
ENSG00000065060	1.69231	1.83428	NXPH1
ENSG00000111647	1.69231	1.77118	FAM208A
ENSG00000222436	1.69231	1.72386	DNAJC1
ENSG00000038945	1.69412	2.13636	LSG1
ENSG00000206678	1.69565	1.83443	PPM1H
ENSG00000067208	1.69863	1.95041	FGF5
ENSG00000196367	1.7	2.2343	SPATA17
ENSG00000165487	1.7	2.06227	STON2
ENSG00000153071	1.7	1.90126	TXNL1P1
ENSG00000234170	1.7	1.82076	NVL
ENSG00000136160	1.70115	2.32729	RGS7
ENSG00000230365	1.70588	2.2268	PIBF1
ENSG00000065609	1.70588	1.84885	AP001790.1
ENSG00000060718	1.70833	2.027	TRPC7
ENSG00000129187	1.70833	1.79805	TAF1A
ENSG00000217379	1.70833	1.78397	ABR
ENSG00000116106	1.70886	1.96781	A1CF
ENSG00000100664	1.70968	1.81883	ASTN1
ENSG00000067715	1.71186	2.17817	ETS1
ENSG00000080503	1.7125	2.08493	C12orf42
ENSG00000107859	1.71429	2.40433	AP003121.1
ENSG00000260972	1.71429	2.40433	ARHGAP23
ENSG00000246067	1.71429	2.40433	AL138820.1
ENSG00000248397	1.71429	2.40433	AC093648.1
ENSG00000163104	1.71429	2.37558	AL732618.1
ENSG00000254587	1.71429	2.23291	AL831711.1
ENSG00000198363	1.71429	2.11681	AC090897.2
ENSG00000207201	1.71429	2.06148
ENSG00000152779	1.71429	2.05931
ENSG00000115594	1.71429	1.89006
ENSG00000107554	1.71429	1.89006
ENSG00000011275	1.71429	1.8868
ENSG00000121691	1.71429	1.75823
ENSG00000147571	1.71429	1.71429
ENSG00000163508	1.71429	1.71429
ENSG00000249452	1.71429	1.71429	WDR35
ENSG00000113302	1.72222	2.08002	AC073387.2
ENSG00000231762	1.72222	2.05766	AC007744.1
ENSG00000200963	1.72414	1.83518	AC115286.1
ENSG00000105993	1.725	2.03003	AL354674.1
ENSG00000111817	1.72727	2.42254	AC087516.2
ENSG00000162814	1.72727	1.9862	LINC02126
ENSG00000119946	1.72727	1.84672	AC026336.2
ENSG00000115421	1.72727	1.72727	AC092435.3
ENSG00000134313	1.72727	1.72727	AC012182.1
ENSG00000215961	1.72727	1.72727	AC116553.1
ENSG00000166206	1.72917	1.85543	AC109462.1
ENSG00000081041	1.72973	1.92385	AL133279.2
ENSG00000200189	1.73077	1.86288	SPESP1
ENSG00000188646	1.73333	2.0819	EEF1A1P17
ENSG00000235810	1.73333	2.07586	LINC02286
ENSG00000202103	1.73469	1.80863	AC087311.1
ENSG00000255595	1.73684	2.26688	AP002428.1
ENSG00000248752	1.73684	2.16055	LINC01499
ENSG00000184838	1.73684	2.10759	AC021820.1
ENSG00000069018	1.74	1.9936	AP001189.2
ENSG00000136770	1.74194	1.97101	AC103798.1
ENSG00000100697	1.74286	1.92156	LINC01947
ENSG00000159842	1.74359	1.99062	HPYR1
ENSG00000139915	1.74468	1.97617	RN7SKP277
ENSG00000046889	1.74468	1.9186	AC022217.2
ENSG00000164741	1.74661	2.25065	RNU6-63P
ENSG00000224658	1.75	2.45442	PPIAP27
ENSG00000232597	1.75	2.35379	AC073587.1
ENSG00000151062	1.75	2.29192	LINC00700
ENSG00000199786	1.75	2.26693	HMGN1P30
ENSG00000233973	1.75	2.25316	KRT18P16
ENSG00000228134	1.75	2.22943	CHIAP1
ENSG00000242808	1.75	2.15443	LINC02245
ENSG00000004766	1.75	2.15252	RN7SL776P
ENSG00000118689	1.75	2.15252	AC078788.1
ENSG00000162738	1.75	2.05189	RPL17P20
ENSG00000260785	1.75	2.04753	TOPORSLP
ENSG00000199780	1.75	2.01943	DYNLL1P5
ENSG00000108021	1.75	2.00443	ADGRL3-AS1
ENSG00000147649	1.75	2.00443	AC019235.1
ENSG00000140022	1.75	1.98481	AC026782.2
ENSG00000176769	1.75	1.95995	AC091860.1
ENSG00000075240	1.75	1.95126	AC103851.1
ENSG00000253156	1.75	1.95126	LINC01438
ENSG00000214182	1.75	1.9405	KRT18P56
ENSG00000250650	1.75	1.92944	LINC02374
ENSG00000186940	1.75	1.9038	AC027328.1
ENSG00000224326	1.75	1.9038	AC105313.1
ENSG00000260237	1.75	1.86535	AC093689.1
ENSG00000215325	1.75	1.75	AC115622.1
ENSG00000228502	1.75	1.75	RNU6-75P
ENSG00000125385	1.7561	1.94263	DEPDC1-AS1
ENSG00000130226	1.75873	2.05442	LINC01762
ENSG00000223308	1.76087	2.04089	AC097523.1
ENSG00000138658	1.76119	1.90538	AL109809.1
ENSG00000005339	1.7619	2.47111	AL691497.1
ENSG00000166377	1.76471	2.3427	THRB-AS1
ENSG00000225718	1.76471	2.14355	AC068389.1
ENSG00000115159	1.76471	2.12032	PPP1R2P5
ENSG00000072803	1.76471	2.02092	PIP5K1P2
ENSG00000136158	1.76471	2.00417	LINC01523
ENSG00000119899	1.76471	1.76471	ELOCP3
ENSG00000254677	1.76471	1.76471	LINC00595
ENSG00000154654	1.76768	1.91666	LINC02534
ENSG00000151552	1.76923	2.25734	AC092646.1
ENSG00000179869	1.76923	2.00888	NACAP1
ENSG00000146243	1.76923	1.86212	LINC01013
ENSG00000201790	1.77143	2.10267	AL513285.1
ENSG00000222574	1.77273	1.8473	AC005550.1
ENSG00000176842	1.77419	2.13875	GAPDHP16
ENSG00000206629	1.77778	2.49338	HMGA1P7
ENSG00000239464	1.77778	2.49338	AL021407.2
ENSG00000257392	1.77778	2.49338	NEPNP
ENSG00000226722	1.77778	2.082	ATF1P1
ENSG00000222778	1.77778	2.0014	SLC12A8
ENSG00000152092	1.77778	1.9974	RN7SKP262
ENSG00000287231	1.77778	1.96807	RN7SKP126
ENSG00000236437	1.77778	1.82335	AC107399.1
ENSG00000049860	1.77778	1.77778	Z97198.1
ENSG00000117586	1.77778	1.77778	LINC02262
ENSG00000251895	1.78125	2.12159	GCGR
ENSG00000156110	1.78205	2.08911	SIAH3
ENSG00000174469	1.78522	2.16315	LINC02026
ENSG00000275448	1.78571	2.14702	AC007547.1
ENSG00000178538	1.78571	2.13074	RPL17P34
ENSG00000143167	1.78571	1.96881	AC068050.1
ENSG00000198961	1.78571	1.78571	RPL31P44
ENSG00000240975	1.78947	2.13085	CFAP45
ENSG00000137642	1.79167	1.94357	C2orf91
ENSG00000090104	1.79245	2.04688	ZFP57
ENSG00000183230	1.79245	2.04373	ATXN2
ENSG00000163946	1.7931	1.97433	PRAMEF20
ENSG00000180861	1.79545	1.83041	RNU6-1335P
ENSG00000135597	1.8	2.52454	SECISBP2
ENSG00000114770	1.8	2.47087	FAM69C
ENSG00000222774	1.8	2.28303	IDO2
ENSG00000109738	1.8	2.21232	RPSAP47
ENSG00000263317	1.8	2.20252	ZNF527
ENSG00000025423	1.8	2.16456	OR6M1
ENSG00000133019	1.8	2.01798	VN1R2
ENSG00000253756	1.8	1.90254	ZNF681
ENSG00000121005	1.8	1.89228	HLA-DRB9
ENSG00000222997	1.8	1.8483	WDR5
ENSG00000127914	1.8	1.83076	NOL4L
ENSG00000138483	1.8	1.82159	DIO3
ENSG00000120051	1.8	1.8	DCHS2
ENSG00000125631	1.8	1.8	RPF2
ENSG00000213120	1.8	1.8	ZNF311
ENSG00000215210	1.8	1.8	RPS6KL1
ENSG00000227007	1.8	1.8	RNU6-822P
ENSG00000250979	1.8	1.8	SNORD115-41
ENSG00000258948	1.8	1.8	RF00019
ENSG00000154162	1.8046	2.09722	MORF4L1
ENSG00000107929	1.80645	2.1639	SHC4
ENSG00000196085	1.80723	2.05814	TOP1MT
ENSG00000216548	1.80769	2.14231	FREM3
ENSG00000072201	1.80952	2.05871	PTCHD3
ENSG00000186788	1.8125	1.87363	TIGIT
ENSG00000127152	1.81356	2.32241	RFX7
ENSG00000145703	1.81579	2.12039	WSCD1
ENSG00000142156	1.81579	1.92272	GPR157
ENSG00000089916	1.81818	2.55004	CASKIN2
ENSG00000248104	1.81818	2.29389	ST8SIA3
ENSG00000266196	1.81818	2.2214	CASC2
ENSG00000132485	1.81818	2.00461	SLC25A20
ENSG00000264587	1.81818	1.81818	C14orf39
ENSG00000075151	1.82143	2.18585	SLC35G1
ENSG00000212505	1.82143	2.10678	LY6H
ENSG00000108094	1.82143	2.01714	MTX3
ENSG00000081138	1.82143	1.86456	KCNA2
ENSG00000151465	1.82353	2.11638	SPTBN2
ENSG00000133636	1.82353	2.07676	TRAM1L1
ENSG00000104321	1.82353	1.82353	ZNF683
ENSG00000081913	1.825	2.27348	JUP
ENSG00000164929	1.82609	2.0655	PC
ENSG00000118596	1.82857	1.94576	PEAK1
ENSG00000150361	1.83133	2.28079	OTUD3
ENSG00000120451	1.83133	2.1429	ATPAF2
ENSG00000129170	1.83168	2.05739	NFU1
ENSG00000212442	1.83333	2.57129	SOX17
ENSG00000212422	1.83333	2.3713	PHAX
ENSG00000095787	1.83333	1.95296	2025-03-08
ENSG00000144847	1.83333	1.95296	TMEM63C
ENSG00000239941	1.83333	1.8846	CCDC186
ENSG00000233489	1.83333	1.87606	SEC11C
ENSG00000150656	1.83333	1.86751	ZNF641
ENSG00000066455	1.83333	1.83333	GDNF
ENSG00000118965	1.84	1.99996	ADGRF2
ENSG00000114439	1.84091	2.13987	RANBP3L
ENSG00000182447	1.84211	2.34556	C3orf49
ENSG00000132122	1.84211	2.04267	SNIP1
ENSG00000273706	1.84211	1.84211	OTUD4
ENSG00000185053	1.84252	2.11052	ICA1L
ENSG00000165105	1.84314	2.35396	AIM2
ENSG00000075223	1.84375	2.17342	NEURL3
ENSG00000136143	1.84553	2.15047	AXDND1
ENSG00000111666	1.84615	2.58928	ZNF235
ENSG00000169570	1.84615	2.5662	TMPRSS3
ENSG00000182346	1.84615	2.03545	MPP3
ENSG00000248789	1.84615	1.97001	ZNF326
ENSG00000181541	1.84848	2.02708	ADPGK
ENSG00000241552	1.85185	2.05818	SLC38A10
ENSG00000242834	1.85294	2.39821	LONRF1
ENSG00000176406	1.85294	2.10525	VPS26C
ENSG00000172020	1.85417	1.94175	C7orf31
ENSG00000185736	1.85484	2.03008	DDX4
ENSG00000065615	1.85714	2.43218	TRMO
ENSG00000280397	1.85714	2.40397	HAUS2
ENSG00000229201	1.85714	2.3047	PPM1B
ENSG00000251048	1.85714	2.29005	CH25H
ENSG00000238949	1.85714	2.08933	IL21
ENSG00000266915	1.85714	2.08716	PLK4
ENSG00000250390	1.85714	1.98897	ADAMTS19
ENSG00000082497	1.85714	1.91573	N4BP3
ENSG00000216740	1.85714	1.85714	MFSD6
ENSG00000229091	1.85714	1.85714	CCL28
ENSG00000177565	1.85965	2.19472	ZNF189
ENSG00000137766	1.86207	2.01514	RSAD1
ENSG00000147488	1.86364	2.09623	ABHD17C
ENSG00000170961	1.86486	2.1507	DHX9
ENSG00000201640	1.86667	2.1092	CABLES1
ENSG00000228597	1.86957	2.25492	CLIP1
ENSG00000236748	1.86957	2.23841	TRIM21
ENSG00000170921	1.87143	2.19134	NECTIN2
ENSG00000102524	1.87302	2.0008	AIPL1
ENSG00000199629	1.87324	2.09349	TWSG1
ENSG00000142168	1.87395	2.16802	IGFLR1
ENSG00000125247	1.875	2.62973	IVNS1ABP
ENSG00000183346	1.875	2.51724	GBP3
ENSG00000155115	1.875	2.47879	CREB1
ENSG00000145451	1.875	2.42847	HMGN3
ENSG00000180673	1.875	2.18521	KLF9
ENSG00000071082	1.875	2.10981	GLE1
ENSG00000170142	1.875	2.06725	CCDC77
ENSG00000101447	1.875	2.06725	TNFRSF8
ENSG00000231160	1.875	2.06725	RASL11A
ENSG00000248687	1.875	2.06725	TWIST1
ENSG00000077616	1.875	1.875	SLC25A16
ENSG00000136059	1.875	1.875	PDE1B
ENSG00000255910	1.875	1.875	CPNE5
ENSG00000200890	1.87719	2.30837	DNAH1
ENSG00000182901	1.88136	1.98859	IFT57
ENSG00000023287	1.88235	2.33529	CCNJ
ENSG00000198162	1.88235	2.26947	NUFIP2
ENSG00000164056	1.88235	2.25093	UFSP2
ENSG00000227104	1.88235	2.03648	TIMELESS
ENSG00000234929	1.88235	2.03314	FAF2
ENSG00000113407	1.88462	2.41099	ELOCP28
ENSG00000138439	1.88571	2.54125	NBN
ENSG00000134265	1.88596	2.2673	HAS3
ENSG00000185305	1.88679	2.06814	CYB5B
ENSG00000162174	1.88889	2.64921	KAT6A
ENSG00000164151	1.88889	2.58255	SLC25A24
ENSG00000226134	1.88889	2.31589	TRIP6
ENSG00000197320	1.88889	2.09142	NXPE1
ENSG00000224853	1.88889	2.02476	PPP6R2
ENSG00000233107	1.88889	1.93446	PACSIN2
ENSG00000185737	1.89057	2.20477	AP4E1
ENSG00000029363	1.89091	2.40321	TP73
ENSG00000179399	1.89165	2.2051	BAZ2A
ENSG00000222428	1.89189	2.20862	ATP12A
ENSG00000238731	1.89286	2.29674	MRVI1
ENSG00000134489	1.89474	2.01616	PRLH
ENSG00000120616	1.89583	2.49021	BUD23
ENSG00000200492	1.89655	2.17645	EXOC5
ENSG00000118495	1.89655	2.13239	ASNS
ENSG00000214281	1.89744	2.0911	PPP2R5A
ENSG00000116096	1.89744	2.06257	RAB27A
ENSG00000257308	1.9	2.6048	ABCB4
ENSG00000213159	1.9	2.21481	NADK
ENSG00000136931	1.9	2.09482	XYLT2
ENSG00000253423	1.9	2.07639	RNF10
ENSG00000175175	1.9	2.00254	APBA2
ENSG00000248396	1.9	1.9	C2orf83
ENSG00000138696	1.90323	2.24083	TNFSF13B
ENSG00000083520	1.90323	2.03222	RBM6
ENSG00000013374	1.90385	2.52311	GALNT15
ENSG00000072756	1.90385	2.15806	RNA5SP144
ENSG00000207366	1.90909	2.56846	MTDH
ENSG00000166225	1.90909	2.468	SPRY2
ENSG00000066422	1.90909	2.44574	LINC02474
ENSG00000157869	1.90909	2.2412	AL591222.1
ENSG00000156831	1.90909	2.22013	LUZP2
ENSG00000239870	1.90909	2.09206	PPM1E
ENSG00000047365	1.91176	2.21958	FAM208B
ENSG00000137561	1.91209	2.06691	ZRANB2
ENSG00000206190	1.91304	2.30698	ABCA13
ENSG00000127870	1.91549	2.68653	PPDPFL
ENSG00000134121	1.91566	2.31284	RNU6-1075P
ENSG00000170248	1.91667	2.48818	LMO4
ENSG00000214266	1.91667	2.28819	ANXA5
ENSG00000150275	1.9171	2.15409	UNC13C
ENSG00000048991	1.92	2.13813	HRH4
ENSG00000169760	1.92268	2.21234	CUL2
ENSG00000012504	1.92308	2.69716	FBXW11
ENSG00000040731	1.92308	2.34985	RPL21P16
ENSG00000117419	1.92308	2.20351	RF00019
ENSG00000265725	1.92308	2.19562	CHRM3
ENSG00000110318	1.92308	2.15151	BCKDHB
ENSG00000111727	1.92308	2.12026	SEMA6A
ENSG00000186642	1.92308	1.92308	RF00402
ENSG00000100731	1.92424	2.13207	SCIN
ENSG00000225735	1.92593	2.36614	LINC00393
ENSG00000146555	1.92784	2.26471	COL11A1
ENSG00000129055	1.92857	2.70487	RNU4-17P
ENSG00000137073	1.92857	2.4461	RF00019
ENSG00000254555	1.92857	2.25489	MAB21L2
ENSG00000215043	1.92913	2.30272	NFATC1
ENSG00000054654	1.93043	2.30282	C12orf49
ENSG00000158321	1.93103	2.31129	DNAJB6
ENSG00000112701	1.93182	2.28671	ADARB2
ENSG00000101665	1.93204	2.15546	DIS3
ENSG00000168129	1.93333	2.49241	LRRCC1
ENSG00000182168	1.93333	2.4432	LINC01249
ENSG00000135341	1.93333	2.38953	AC109630.1
ENSG00000113100	1.93333	2.30599	AC018685.2
ENSG00000171033	1.93333	2.17485	EGR2
ENSG00000207094	1.93548	2.31327	DAOA
ENSG00000109471	1.9375	2.58615	PIGQP1
ENSG00000176438	1.9375	2.24866	CNTN5
ENSG00000175886	1.93923	2.23975	ARHGAP42
ENSG00000120156	1.94	2.4121	DENND4C
ENSG00000172469	1.94	2.33668	RN7SKP101
ENSG00000205634	1.94118	2.1306	CTNNA3
ENSG00000090530	1.94118	2.0962	SLC10A2
ENSG00000201260	1.94118	2.01221	SPATA6
ENSG00000072110	1.94326	2.27421	SHOC2
ENSG00000117114	1.94378	2.21117	RGS1
ENSG00000111432	1.94444	2.47254
ENSG00000164815	1.94444	2.31048	SHOX2
ENSG00000231532	1.94444	2.03432	CASC17
ENSG00000258312	1.94444	1.94444	AC092265.1
ENSG00000175387	1.94565	2.16301
ENSG00000065371	1.94737	2.41905	CSRP3
ENSG00000162618	1.94737	2.0571	ADGRL4
ENSG00000137145	1.94737	2.04181	XRCC5
ENSG00000202468	1.94737	2.02832	DPP6
ENSG00000166896	1.94737	1.94737	VANGL2
ENSG00000077092	1.94819	2.15677	AL590426.1
ENSG00000107485	1.94872	2.30996	AC013442.1
ENSG00000188877	1.94937	2.32642	RN7SL58P
ENSG00000083535	1.95	1.99025	DNAJC11
ENSG00000199728	1.95122	2.21371	LNX1
ENSG00000006747	1.95385	2.02326	SPINK2
ENSG00000111046	1.95455	2.68641	SLC16A12
ENSG00000104447	1.95652	2.34749	MICU2
ENSG00000102531	1.95652	2.27253	RNU1-148P
ENSG00000134987	1.95652	2.25966	DCUN1D5
ENSG00000141200	1.95833	2.2466	SPR
ENSG00000253147	1.96078	2.39384	AC090568.1
ENSG00000114166	1.96154	2.08539	BAALC
ENSG00000116641	1.96296	2.14905	TTPA
ENSG00000109819	1.96429	2.20855	AC024589.1
ENSG00000224419	1.96552	2.43744	KLF3-AS1
ENSG00000165973	1.9661	2.26565	FAM83D
ENSG00000066827	1.96774	2.20294	UBE2E1
ENSG00000144645	1.968	2.20694	ARL15
ENSG00000202422	1.96875	2.26887	APLNR
ENSG00000180219	1.97143	2.09024	LARP7P4
ENSG00000116833	1.9726	2.35594	PAWR
ENSG00000056291	1.97368	2.14207	RIOK3P1
ENSG00000107077	1.975	2.42987	FNDC1
ENSG00000180287	1.97778	2.32672	CHIC2
ENSG00000128513	1.97826	2.39565	AL731534.1
ENSG00000025156	1.97872	2.77521	DMAC1
ENSG00000196511	1.98333	2.3208	AC090132.1
ENSG00000168843	1.98889	2.40428	NTS
ENSG00000169855	1.99095	2.36846	MIR4460
ENSG00000048052	1.99454	2.3504	IL12B
ENSG00000005243	2	2.80505	AC020687.1
ENSG00000023734	2	2.80505	PDCD6IP
ENSG00000054277	2	2.80505	CEP164
ENSG00000055163	2	2.80505	ZDHHC17
ENSG00000082212	2	2.80505	LINC02153
ENSG00000084453	2	2.80505	GNAI1
ENSG00000101017	2	2.80505	DPYS
ENSG00000106031	2	2.80505	AC009110.1
ENSG00000107897	2	2.80505	NBEA
ENSG00000108379	2	2.80505	LARP1
ENSG00000109205	2	2.80505	RNU6-54P
ENSG00000111537	2	2.80505	RNU6-168P
ENSG00000113272	2	2.80505	MTREX
ENSG00000113712	2	2.80505	DCUN1D1
ENSG00000117505	2	2.80505	OXSR1
ENSG00000118900	2	2.80505	ZNF254
ENSG00000119396	2	2.80505	PRKAG2
ENSG00000121653	2	2.80505	LINGO2
ENSG00000123992	2	2.80505	GTF3C6
ENSG00000126070	2	2.80505	BAZ2B
ENSG00000128534	2	2.80505	IPO5
ENSG00000130649	2	2.80505	MAP4K3
ENSG00000132510	2	2.80505	FZD10
ENSG00000133328	2	2.80505	NRG1
ENSG00000133641	2	2.80505	CREBBP
ENSG00000136933	2	2.80505	ABCC5
ENSG00000145246	2	2.80505	RNU6-209P
ENSG00000146409	2	2.80505	CTTNBP2
ENSG00000146757	2	2.80505	SPHKAP
ENSG00000148296	2	2.80505	FRS2
ENSG00000152213	2	2.80505	PCDH7
ENSG00000155304	2	2.80505	AC131935.1
ENSG00000162959	2	2.80505	PICALM
ENSG00000164411	2	2.80505	VPS35
ENSG00000164880	2	2.80505	AC091868.1
ENSG00000166900	2	2.80505	PIK3CB
ENSG00000178473	2	2.80505	RASSF9
ENSG00000179639	2	2.80505	DBX1
ENSG00000182183	2	2.80505	ZNF827
ENSG00000185149	2	2.80505	ACO1
ENSG00000196098	2	2.80505	RNA5SP215
ENSG00000200822	2	2.80505	PXDNL
ENSG00000200889	2	2.80505	C8B
ENSG00000202431	2	2.80505	UBE4B
ENSG00000206614	2	2.80505	AL513164.1
ENSG00000211787	2	2.80505	GRID2
ENSG00000213549	2	2.80505	BCAT1
ENSG00000214194	2	2.80505	MX1
ENSG00000214794	2	2.80505	LRRN3
ENSG00000223229	2	2.80505	PRKG2
ENSG00000223751	2	2.80505	UBAP2
ENSG00000226159	2	2.80505	ZBTB11
ENSG00000226535	2	2.80505	LRRFIP2
ENSG00000227443	2	2.80505	HLCS
ENSG00000228118	2	2.80505	UNC5C
ENSG00000228681	2	2.80505
ENSG00000229603	2	2.80505	GOLGA1
ENSG00000230434	2	2.80505	SRGN
ENSG00000231222	2	2.80505	AP003715.1
ENSG00000233941	2	2.80505	KHDC1
ENSG00000234767	2	2.80505	FANCL
ENSG00000235243	2	2.80505	DCT
ENSG00000237803	2	2.80505	ZNF536
ENSG00000237937	2	2.80505	KRT18P27
ENSG00000238628	2	2.80505	ERICH1
ENSG00000243195	2	2.80505	AL357139.1
ENSG00000250326	2	2.80505	RP1
ENSG00000251210	2	2.80505	FAF1
ENSG00000251326	2	2.80505	SPDL1
ENSG00000253422	2	2.80505	CYB5R4
ENSG00000253560	2	2.80505	RHOBTB1
ENSG00000255028	2	2.80505	VIM
ENSG00000258458	2	2.80505	XPR1
ENSG00000258497	2	2.80505	KDM4C
ENSG00000258597	2	2.80505	CDK17
ENSG00000259124	2	2.80505	RBM17
ENSG00000259473	2	2.80505	GLRA3
ENSG00000259543	2	2.80505	BMPR1A
ENSG00000263890	2	2.80505	CHST2
ENSG00000264179	2	2.80505	KCNC2
ENSG00000265936	2	2.80505	SUMF1
ENSG00000270719	2	2.80505	COX7C
ENSG00000271315	2	2.80505	DSE
ENSG00000276738	2	2.80505	PTPRD
ENSG00000282925	2	2.80505	GMDS
ENSG00000285068	2	2.80505	ANO2
ENSG00000289420	2	2.80505	ROPN1
ENSG00000004660	2	2.80505	PLEKHG6
ENSG00000006652	2	2.80505	USH2A
ENSG00000061918	2	2.80505	CCDC192
ENSG00000065000	2	2.80505	HHLA2
ENSG00000066294	2	2.80505	OTUD7A
ENSG00000070748	2	2.80505	IQCM
ENSG00000083457	2	2.80505	AL592227.1
ENSG00000087157	2	2.80505	TEK
ENSG00000090006	2	2.80505	PPP1R9A
ENSG00000090020	2	2.80505	STK3
ENSG00000100100	2	2.80505	TARS
ENSG00000100714	2	2.80505	KCNJ15
ENSG00000105227	2	2.80505	ARID1B
ENSG00000105278	2	2.80505	DCLK1
ENSG00000105656	2	2.80505	RNY3P5
ENSG00000106804	2	2.80505	PMAIP1
ENSG00000110031	2	2.80505	ZNF532
ENSG00000111981	2	2.80505	KLF13
ENSG00000112619	2	2.80505	RN7SL547P
ENSG00000113312	2	2.80505	PITX3
ENSG00000116132	2	2.80505	Z98259.1
ENSG00000116815	2	2.80505	RAB30-AS1
ENSG00000119537	2	2.80505	LINC00498
ENSG00000119965	2	2.80505	FSTL5
ENSG00000120889	2	2.80505	AC011592.1
ENSG00000121289	2	2.80505	RNF217
ENSG00000122223	2	2.80505	BCLAF1
ENSG00000125266	2	2.80505	TMEM132C
ENSG00000125846	2	2.80505	AMPH
ENSG00000126746	2	2.80505	LINC02027
ENSG00000129625	2	2.80505	VENTXP5
ENSG00000131686	2	2.80505	AC040918.1
ENSG00000134815	2	2.80505	AC106894.1
ENSG00000135624	2	2.80505	MRPS30
ENSG00000137343	2	2.80505	FKBP15
ENSG00000137709	2	2.80505	AC120193.1
ENSG00000138381	2	2.80505	FSCB
ENSG00000141084	2	2.80505	PPP2R5C
ENSG00000143479	2	2.80505	GORASP2
ENSG00000148842	2	2.80505	RPAP2
ENSG00000153802	2	2.80505	UBR3
ENSG00000159733	2	2.80505	CMPK1
ENSG00000164209	2	2.80505	RF00096
ENSG00000164825	2	2.80505	AC008448.1
ENSG00000165238	2	2.80505	AL031767.1
ENSG00000165661	2	2.80505	RPL31P41
ENSG00000166471	2	2.80505	AC069306.1
ENSG00000167118	2	2.80505	LINC00906
ENSG00000171105	2	2.80505	LINC02089
ENSG00000171126	2	2.80505	RPL7AP56
ENSG00000171496	2	2.80505	RFX3
ENSG00000171608	2	2.80505	POT1
ENSG00000173276	2	2.80505	CCDC6
ENSG00000174640	2	2.80505	AC015468.1
ENSG00000177409	2	2.80505	AC113137.1
ENSG00000179133	2	2.80505	MAP3K7
ENSG00000179832	2	2.80505	KIF15
ENSG00000181733	2	2.80505	GPX1P2
ENSG00000186615	2	2.80505	AL080316.1
ENSG00000186844	2	2.80505	C8orf33
ENSG00000200216	2	2.80505	AL121718.1
ENSG00000204136	2	2.80505	PDE4D
ENSG00000205309	2	2.80505	STAMBPL1
ENSG00000207215	2	2.80505	DOK6
ENSG00000211658	2	2.80505	ATRNL1
ENSG00000214434	2	2.80505	ENTHD1
ENSG00000219088	2	2.80505	GLT1D1
ENSG00000221261	2	2.80505	LSAMP
ENSG00000225347	2	2.80505	SMARCAD1
ENSG00000225923	2	2.80505	LINC01615
ENSG00000226669	2	2.80505	ALG1L5P
ENSG00000227350	2	2.80505	CHCHD3
ENSG00000228208	2	2.80505	FUT10
ENSG00000228217	2	2.80505	RF00012
ENSG00000228373	2	2.80505	KCNN2
ENSG00000229824	2	2.80505	ITPR2
ENSG00000230182	2	2.80505	ROBO1
ENSG00000230256	2	2.80505	SLC30A5
ENSG00000231205	2	2.80505	RPS27AP16
ENSG00000231714	2	2.80505	FAM107B
ENSG00000233299	2	2.80505	NEK4P1
ENSG00000233608	2	2.80505	CBLB
ENSG00000235493	2	2.80505	LINC02353
ENSG00000235698	2	2.80505	AL590079.1
ENSG00000235838	2	2.80505	SOX21
ENSG00000237072	2	2.80505	MIR1251
ENSG00000237232	2	2.80505	EBF3
ENSG00000237610	2	2.80505	AL078590.3
ENSG00000242936	2	2.80505	WASF1
ENSG00000245729	2	2.80505	ABI3BP
ENSG00000247993	2	2.80505	EML6
ENSG00000249988	2	2.80505	SNRPFP3
ENSG00000251144	2	2.80505	RAB1A
ENSG00000251633	2	2.80505	PRCP
ENSG00000252537	2	2.80505	NR5A2
ENSG00000252655	2	2.80505	RASEF
ENSG00000253417	2	2.80505	AC013727.1
ENSG00000255233	2	2.80505	TRIM42
ENSG00000255388	2	2.80505	LRRC4C
ENSG00000255504	2	2.80505	HDAC9
ENSG00000256075	2	2.80505	CDH10
ENSG00000257129	2	2.80505	TRPS1
ENSG00000257185	2	2.80505	OTOL1
ENSG00000258275	2	2.80505	AL355537.1
ENSG00000259363	2	2.80505	ATP9B
ENSG00000259593	2	2.80505	TRMT9B
ENSG00000262566	2	2.80505	AC084816.1
ENSG00000265240	2	2.80505	PACSIN1
ENSG00000270611	2	2.80505	NKD1
ENSG00000271369	2	2.80505	C1orf94
ENSG00000277494	2	2.80505	ZBTB8A
ENSG00000280371	2	2.80505	AL033504.1
ENSG00000282111	2	2.80505	TUBB8P4
ENSG00000282906	2	2.80505	MIR7641-1
ENSG00000285550	2	2.80505	MANEA
ENSG00000286400	2	2.80505	RPS14P7
ENSG00000290000	2	2.80505	RB1CC1
ENSG00000218643	2	2.73005	SLC12A1
ENSG00000217085	2	2.67087	CNEP1R1
ENSG00000260834	2	2.67087	LINC02041
ENSG00000285742	2	2.65505	AC087341.1
ENSG00000174564	2	2.65505	LINC00683
ENSG00000249073	2	2.65505	RF00017
ENSG00000254319	2	2.64404	PTPRM
ENSG00000183242	2	2.60379	HUS1
ENSG00000249464	2	2.60379	LRRC30
ENSG00000212475	2	2.60379	RASD2
ENSG00000282987	2	2.60379	NRP1
ENSG00000073614	2	2.56353	AC090503.1
ENSG00000078549	2	2.55506	CUL1
ENSG00000222616	2	2.55421	MLLT3
ENSG00000135333	2	2.54628	EDNRB
ENSG00000287158	2	2.5367	PLD5
ENSG00000222231	2	2.50506	POTEA
ENSG00000157927	2	2.49003	DYNC2H1
ENSG00000172915	2	2.48267	MCTP2
ENSG00000153820	2	2.47037	SSX2IP
ENSG00000198774	2	2.46003	BCL11B
ENSG00000138669	2	2.44669	RPS6KA1
ENSG00000026025	2	2.43118	RN7SL802P
ENSG00000134453	2	2.42936	TPK1
ENSG00000169926	2	2.40506	MGAT4C
ENSG00000240584	2	2.40443	CSMD3
ENSG00000078053	2	2.40252	CHRM2
ENSG00000243694	2	2.40252	AC098590.1
ENSG00000253569	2	2.40252	OXGR1
ENSG00000259245	2	2.40252	AL359502.1
ENSG00000249998	2	2.40252	ARMC10P1
ENSG00000230309	2	2.38671	RF00272
ENSG00000151948	2	2.37649	NETO1
ENSG00000080709	2	2.36998	CHL1
ENSG00000251329	2	2.36303	AUTS2
ENSG00000258913	2	2.36303	ORC5
ENSG00000225501	2	2.3578	GATA3
ENSG00000242635	2	2.33544	RNA5SP99
ENSG00000117676	2	2.32202	EYA4
ENSG00000277506	2	2.32202	ATP10A
ENSG00000120341	2	2.29026	CDH9
ENSG00000110080	2	2.28413	AC092783.1
ENSG00000137513	2	2.28043	RNU6-692P
ENSG00000164114	2	2.27645	HTR1E
ENSG00000233918	2	2.26962	FBLN1
ENSG00000200139	2	2.269	SYNE2
ENSG00000097046	2	2.26835	GLULP6
ENSG00000157570	2	2.26835	SH3BGRL2
ENSG00000226973	2	2.26835	AC068472.1
[truncated: 9,908 more rows]

## Sheet: IndividualCells RT-RNA corr
Cell	RT-RNA Slope	Rep Score
HepG2_P2A2	-0.37775	0.990365
HepG2_P2A3	-0.283029	0.956049
HepG2_P2A4	0.638184	0.979476
HepG2_P2A5	0.00357797	0.849267
HepG2_P2A6	0.0487142	0.91048			Table Legend: Cell specific RT-RNA slope values and Rep Score.
HepG2_P2A7	0.247363	0.899959
HepG2_P2A8	-0.0229435	0.751074
HepG2_P2B1	0	0.764095
HepG2_P2B2	0.0447298	0.817099
HepG2_P2B3	0.0658444	0.829456
HepG2_P2B4	0.456982	0.976971
HepG2_P2B5	0.341593	0.928774
HepG2_P2B6	0.250286	0.908846
HepG2_P2B8	-0.0332648	0.841728
HepG2_P2B9	0.0042724	0.894828
HepG2_P2C1	0.0503779	0.806769
HepG2_P2C2	0.000504551	0.771164
HepG2_P2C3	0.13586	0.792674
HepG2_P2C4	-0.0126926	0
HepG2_P2C5	0.156609	0.902192
HepG2_P2C6	-0.0325542	0.802316
HepG2_P2C7	0.129266	0.923232
HepG2_P2C8	-0.0046684	0.914517
HepG2_P4A1	-0.0782854	0.819853
HepG2_P4A2	0.133076	0.883842
HepG2_P4A3	0.307657	0.9196
HepG2_P4A4	0.735151	1
HepG2_P4A5	0.162064	0.858952
HepG2_P4A6	0.125796	0.892555
HepG2_P4A7	-0.0734279	0.446563
HepG2_P4A8	0.00872242	0.655272
HepG2_P4A9	0	0.589193
HepG2_P4B1	0.0295979	0.774942
HepG2_P4B3	0.214816	0.908936
HepG2_P4B5	0.530389	0.953094
HepG2_P4B6	0.107675	0.914257
HepG2_P4B7	0	0.598029
HepG2_P4B8	-0.0584495	0.666354
HepG2_P4C1	0.019388	0.734387
HepG2_P4C2	-0.0434064	0.591857
HepG2_P4C3	0.130738	0.617875
HepG2_P4C4	0.513263	0.943456
HepG2_P4C5	0.227997	0.906943
HepG2_P4C6	0.0190858	0.810411
HepG2_P4C7	0.405758	0.886424
HepG2_P4C8	-0.0661497	0.773782

## Sheet: DE_G2_vs_S
Ensembl gene ID	p_val	avg_log2FC	pct.1	pct.2	p_val_adj
ENSG00000289017	1.61669e-19	-6.25131	0	0.464	4.33725e-15
ENSG00000247137	4.90056e-17	-6.13149	0	0.429	1.31472e-12
ENSG00000105355	4.71452e-16	-6.43641	0	0.429	1.26481e-11
ENSG00000093009	9.0659e-16	-7.40332	0	0.393	2.4322e-11
ENSG00000124762	1.44085e-15	-6.09351	0	0.393	3.86552e-11
ENSG00000187678	5.37528e-15	-6.20597	0	0.429	1.44208e-10
ENSG00000175606	7.00338e-15	-5.9517	0	0.357	1.87887e-10
ENSG00000138663	7.48372e-14	-6.14757	0	0.357	2.00773e-09
ENSG00000131652	9.7868e-14	-6.36882	0	0.321	2.6256e-09
ENSG00000198718	1.5041e-13	-5.76724	0	0.357	4.03521e-09
ENSG00000169018	1.80956e-13	-5.7907	0	0.357	4.85467e-09
ENSG00000070540	2.75433e-13	-5.54358	0	0.321	7.38931e-09			Table Legend: Top 100 Differentially Expressed Genes between G2 and S Phase Cells
ENSG00000102221	2.8252e-13	-6.03342	0	0.357	7.57945e-09
ENSG00000167967	4.20038e-13	-5.4382	0	0.357	1.12688e-08
ENSG00000156011	8.37178e-13	-6.47051	0	0.357	2.24598e-08
ENSG00000158773	8.77142e-13	-5.69448	0	0.321	2.3532e-08
ENSG00000129696	1.07395e-12	-6.14393	0	0.321	2.88118e-08
ENSG00000185920	2.33817e-12	-5.18417	0	0.321	6.27284e-08
ENSG00000177606	2.93503e-12	-5.96166	0	0.321	7.8741e-08
ENSG00000169299	3.31601e-12	-5.45943	0	0.357	8.89618e-08
ENSG00000118655	3.42374e-12	-5.41423	0	0.321	9.18522e-08
ENSG00000175221	4.2586e-12	-5.54358	0	0.286	1.1425e-07
ENSG00000119725	5.06928e-12	-5.25739	0	0.321	1.35999e-07
ENSG00000165891	5.20537e-12	-5.32064	0	0.321	1.3965e-07
ENSG00000106635	5.35095e-12	-5.45826	0	0.321	1.43555e-07
ENSG00000177963	5.55098e-12	-6.06839	0	0.286	1.48922e-07
ENSG00000047578	1.39259e-11	-6.41181	0	0.286	3.73604e-07
ENSG00000114019	1.49228e-11	-5.40939	0	0.321	4.0035e-07
ENSG00000172315	1.87417e-11	-6.10479	0	0.286	5.02803e-07
ENSG00000122547	2.14068e-11	-5.21085	0	0.321	5.74302e-07
ENSG00000258183	2.1453e-11	-4.96248	0	0.107	5.75541e-07
ENSG00000181690	2.66083e-11	-5.03342	0	0.321	7.13848e-07
ENSG00000134330	3.16513e-11	-5.30117	0	0.286	8.49141e-07
ENSG00000013297	4.56842e-11	-4.92227	0	0.321	1.22562e-06
ENSG00000134247	5.85895e-11	-7.06763	0	0.357	1.57184e-06
ENSG00000170345	7.30829e-11	-6.10404	0	0.321	1.96067e-06
ENSG00000151576	9.46247e-11	-5.99839	0	0.357	2.53859e-06
ENSG00000105928	3.37664e-10	-6.2384	0	0.321	9.05885e-06
ENSG00000169031	3.47109e-10	-4.90689	0	0.286	9.31223e-06
ENSG00000121289	3.56258e-10	-5.12781	0	0.286	9.5577e-06
ENSG00000132294	3.78521e-10	-4.47805	0	0.286	1.0155e-05
ENSG00000114745	4.72217e-10	-4.59566	0	0.25	1.26686e-05
ENSG00000100439	5.01222e-10	-6.07452	0	0.286	1.34468e-05
ENSG00000178814	5.36582e-10	-6.53583	0	0.25	1.43954e-05
ENSG00000118960	6.45977e-10	-5.20387	0	0.286	1.73303e-05
ENSG00000237187	6.69763e-10	-4.49414	0	0.25	1.79684e-05
ENSG00000274523	7.34407e-10	-5.73471	0	0.25	1.97027e-05
ENSG00000197256	9.3061e-10	-4.69249	0	0.25	2.49664e-05
ENSG00000278129	1.23402e-09	-5.02237	0	0.25	3.31062e-05
ENSG00000281344	1.24628e-09	-7.5916	0.25	0.857	3.34351e-05
ENSG00000121671	1.33364e-09	-5.3462	0	0.25	3.5779e-05
ENSG00000087074	1.74308e-09	-5.9699	0	0.25	4.67633e-05
ENSG00000145016	1.96226e-09	-5.34999	0	0.25	5.26434e-05
ENSG00000129596	2.89961e-09	-5.6845	0	0.25	7.77909e-05
ENSG00000127419	2.94216e-09	-5.59246	0	0.214	7.89323e-05
ENSG00000156463	3.72416e-09	-4.84549	0	0.25	9.99117e-05
ENSG00000185674	4.77715e-09	-4.79256	0	0.286	0.000128161
ENSG00000139278	5.65269e-09	-5.78883	0	0.286	0.00015165
ENSG00000129173	6.35719e-09	-4.22882	0	0.25	0.000170551
ENSG00000235859	6.95432e-09	-5.94168	0	0.214	0.000186571
ENSG00000155275	7.4405e-09	-4.93748	0	0.214	0.000199614
ENSG00000289419	8.58596e-09	-6.17278	0	0.25	0.000230344
ENSG00000142675	1.39197e-08	-5.74723	0	0.214	0.000373437
ENSG00000159348	1.81444e-08	-5.64076	0	0.25	0.000486777
ENSG00000123643	2.68465e-08	-5.17706	0	0.214	0.000720239
ENSG00000162517	2.82434e-08	-4.54137	0	0.179	0.000757713
ENSG00000163577	4.02221e-08	-4.16993	0	0.179	0.00107908
ENSG00000175691	4.48706e-08	-5.42146	0	0.214	0.00120379
ENSG00000107984	4.74377e-08	-7.02514	0	0.25	0.00127266
ENSG00000160404	5.67092e-08	-5.61996	0	0.25	0.0015214
ENSG00000131788	6.56851e-08	-5.53027	0	0.25	0.0017622
ENSG00000184368	6.73968e-08	-5.00963	0	0.25	0.00180812
ENSG00000263528	7.98076e-08	-4.59566	0	0.179	0.00214108
ENSG00000197168	1.17097e-07	-4.23704	0	0.214	0.00314148
ENSG00000167772	1.79702e-07	-4.84907	0	0.179	0.00482106
ENSG00000144218	4.14874e-07	-5.44767	0	0.214	0.0111302
ENSG00000262655	4.19786e-07	-5.23704	0	0.214	0.011262
ENSG00000288826	5.16819e-07	-5.37006	0	0.179	0.0138652
ENSG00000138621	6.43723e-07	-6.55294	0	0.214	0.0172698
ENSG00000136710	6.56913e-07	-6.31159	0	0.214	0.0176237
ENSG00000186198	7.72884e-07	-5.59139	0	0.214	0.0207349
ENSG00000189057	8.03354e-07	-5.13809	0	0.214	0.0215524
ENSG00000226677	1.04783e-06	-5.00482	0	0.214	0.0281111
ENSG00000287965	1.35523e-06	-4.93074	0	0.143	0.036358
ENSG00000118900	4.53101e-05	-6.43701	0	0.536	1
ENSG00000289276	5.12366e-05	-5.54579	0.75	0.75	1
ENSG00000058668	5.70803e-05	-6.29921	0	0.571	1
ENSG00000102384	0.000142154	-5.85145	0.5	0.536	1
ENSG00000017260	0.000166393	-5.90483	0.25	0.607	1
ENSG00000289003	0.000254219	-5.60712	0.25	0.536	1
ENSG00000126456	0.000295334	-6.21001	0.25	0.607	1
ENSG00000100503	0.00032597	-4.93006	0.5	0.679	1
ENSG00000112079	0.000431618	-5.87494	0.25	0.393	1
ENSG00000173559	0.000612505	-6.94352	0.25	0.393	1
ENSG00000101557	0.000630413	-5.60718	0.5	0.571	1
ENSG00000186283	0.000695444	-6.35403	0.25	0.393	1
ENSG00000100162	0.000734401	-5.97989	0.25	0.464	1
ENSG00000167524	0.00079465	-4.96083	0.25	0.571	1
ENSG00000071243	0.000829128	-5.91716	0	0.536	1
ENSG00000005436	0.000850028	-5.09803	0	0.571	1

## Sheet: DE_G1_vs_G2
Ensembl gene ID	p_val	avg_log2FC	pct.1	pct.2	p_val_adj
ENSG00000289017	1.12981e-13	6.6061	0.417	0	3.03106e-09
ENSG00000100439	1.28998e-13	7.38802	0.417	0	3.46076e-09
ENSG00000166851	2.47974e-09	-10.3429	0	1	6.65266e-05
ENSG00000169679	7.99271e-08	-9.1875	0.25	1	0.00214428
ENSG00000140451	5.01178e-07	-9.13131	0.167	1	0.0134456
ENSG00000178999	1.16638e-05	-9.80171	0	1	0.312917
ENSG00000170312	4.07825e-05	-8.6014	0.083	1	1
ENSG00000112984	0.00011768	-8.59059	0	1	1
ENSG00000158402	0.000128928	-8.81318	0.083	1	1
ENSG00000164611	0.000128933	-8.29285	0.083	1	1
ENSG00000131747	0.00017442	-7.11883	0.333	1	1
ENSG00000088682	0.000199917	-8.24049	0.167	1	1		Table Legend: Top 100 Differentially Expressed Genes between G1 and G2 Phase Cells
ENSG00000063978	0.000254782	-8.03807	0.083	1	1
ENSG00000135451	0.000257298	-9.81089	0.083	0.75	1
ENSG00000172936	0.000308731	-8.64746	0	1	1
ENSG00000183856	0.000364934	-8.58818	0.083	1	1
ENSG00000083535	0.000386939	5.93074	0.417	0.25	1
ENSG00000166326	0.000457345	-7.83957	0.25	1	1
ENSG00000134690	0.000506147	-7.82337	0	1	1
ENSG00000174233	0.000543193	6.43185	0.5	0	1
ENSG00000161996	0.000561553	6.43185	0.417	0.25	1
ENSG00000183763	0.000612427	-7.58149	0.083	1	1
ENSG00000169607	0.000621267	-8.45943	0	1	1
ENSG00000235823	0.000712373	-7.09398	0.083	1	1
ENSG00000132589	0.000757979	-8.35204	0	1	1
ENSG00000080986	0.000873718	-7.75864	0.167	1	1
ENSG00000117399	0.00109496	-8.11374	0	1	1
ENSG00000289003	0.00123139	4.36923	0.583	0.25	1
ENSG00000170584	0.00132041	-7.28143	0.083	1	1
ENSG00000142002	0.00166334	4.99699	0.417	0.25	1
ENSG00000099308	0.00180462	4.3159	0.583	0	1
ENSG00000186193	0.00191019	-7.68956	0.083	1	1
ENSG00000220749	0.00246101	3.97575	0.917	0.5	1
ENSG00000094916	0.00265267	-7.1224	0.25	1	1
ENSG00000143228	0.00266564	-6.56551	0.167	1	1
ENSG00000132792	0.00291455	-6.7457	0.5	1	1
ENSG00000162819	0.00302879	-6.52115	0.083	1	1
ENSG00000114107	0.0030584	-6.65821	0	1	1
ENSG00000181817	0.00309582	-7.224	0	1	1
ENSG00000076382	0.00311496	-8.82496	0	0.75	1
ENSG00000138867	0.00326167	-7.47857	0.083	1	1
ENSG00000135002	0.0033274	-7.31061	0	1	1
ENSG00000196290	0.0033964	-6.91169	0.25	0.75	1
ENSG00000156313	0.0034348	-7.14662	0.083	1	1
ENSG00000116691	0.00388405	-7.46964	0	1	1
ENSG00000175130	0.00409734	-6.82997	0.083	1	1
ENSG00000198763	0.00410717	-0.775676	1	1	1
ENSG00000110090	0.00454999	-6.00346	0.083	1	1
ENSG00000103067	0.0045868	-6.97464	0.083	1	1
ENSG00000167920	0.00469215	-6.72451	0	1	1
ENSG00000156853	0.00479568	-8.0634	0	0.75	1
ENSG00000078304	0.00494728	-6.5929	0.25	1	1
ENSG00000102241	0.00523626	-6.53138	0	1	1
ENSG00000101447	0.00527176	-8.27612	0	0.75	1
ENSG00000181513	0.00527743	-5.67894	0.083	1	1
ENSG00000119986	0.00532903	-6.87498	0.083	1	1
ENSG00000014919	0.00553461	-6.84862	0	1	1
ENSG00000112029	0.00571365	-7.87463	0.083	0.75	1
ENSG00000126787	0.00629175	-7.26679	0	1	1
ENSG00000234690	0.00645108	4.13551	0.75	0.5	1
ENSG00000012061	0.00660515	-6.97728	0	1	1
ENSG00000001461	0.00673827	-6.62475	0.25	1	1
ENSG00000128524	0.00687941	-6.14662	0.083	1	1
ENSG00000005486	0.00696818	-7.45943	0	0.75	1
ENSG00000135900	0.00747702	-7.65105	0	0.75	1
ENSG00000289276	0.00752763	5.1952	0.417	0.75	1
ENSG00000198712	0.00762779	-1.0337	1	1	1
ENSG00000101457	0.00763669	-6.9207	0.083	1	1
ENSG00000130173	0.00766001	-7.05445	0.083	0.75	1
ENSG00000147050	0.00775466	-4.94871	0.333	1	1
ENSG00000283023	0.00785053	4.82103	0.25	0.25	1
ENSG00000119280	0.00801516	-7.56986	0	0.75	1
ENSG00000062716	0.00823265	0.457573	0.917	1	1
ENSG00000104047	0.00826119	5.2062	0.417	0	1
ENSG00000164978	0.008326	-7.41785	0	0.75	1
ENSG00000251596	0.00839842	-6.86542	0.167	0.75	1
ENSG00000137135	0.00841181	-7.75154	0	0.75	1
ENSG00000153914	0.00844759	1.98085	1	1	1
ENSG00000198464	0.00864347	-6.34746	0.083	1	1
ENSG00000158615	0.00881913	-6.7211	0.25	1	1
ENSG00000166971	0.00897712	-7.48382	0	0.75	1
ENSG00000204217	0.00904339	-6.1819	0.25	0.75	1
ENSG00000146670	0.00912964	-6.07435	0.083	0.75	1
ENSG00000139291	0.00923476	-6.64866	0.167	0.75	1
ENSG00000084636	0.00932853	-5.73877	0.083	1	1
ENSG00000107959	0.00957237	-6.75822	0	0.75	1
ENSG00000180098	0.00957553	-7.39017	0	0.75	1
ENSG00000100526	0.00971728	-6.86752	0.083	0.75	1
ENSG00000139719	0.0102695	-6.55341	0.083	1	1
ENSG00000114744	0.0102724	-5.97366	0.25	1	1
ENSG00000228340	0.010383	4.02975	0.333	0	1
ENSG00000075407	0.0106943	3.67516	0.75	1	1
ENSG00000102287	0.0107001	-8.00087	0.083	0.5	1
ENSG00000149503	0.01072	-6.77149	0	1	1
ENSG00000106554	0.0107774	-5.96	0	0.75	1
ENSG00000142627	0.0108175	-8.48482	0	0.5	1
ENSG00000144935	0.010818	-7.73158	0.083	0.5	1
ENSG00000178607	0.010878	-6.99774	0.25	1	1
ENSG00000005436	0.0108937	3.51307	0.417	0	1
ENSG00000068079	0.0110788	-6.42626	0	1	1
